# Supplementary material for: The structural insight into the functional modulation of human anion exchanger 3
Source: Nat Commun. 2024 Jul 20;15:6134. doi: 10.1038/s41467-024-50572-x (PMC11271275; doi:10.1038/s41467-024-50572-x)
Supplement: Supplementary file 4 — Source Data [file 41467_2024_50572_MOESM4_ESM.zip]

Archive with 2 entries (2 files):
- Numerical source data.xlsx
- uncropped and unprocessed scans source data.xlsx
