# Supplementary material for: The structural insight into the functional modulation of human anion exchanger 3
Source: Nat Commun. 2024 Jul 20;15:6134. doi: 10.1038/s41467-024-50572-x (PMC11271275; doi:10.1038/s41467-024-50572-x)
Supplement: Supplementary file 4 — Source Data [file 41467_2024_50572_MOESM4_ESM.zip › Numerical source data.xlsx]

## Sheet: Figure1a
Figure 1a
Time (s)	Blank			hAE2			hAE2+DIDS			hAE3			hAE3+DIDS
	1st	2nd	3rd	1st	2nd	3rd	1st	2nd	3rd	1st	2nd	3rd	1st	2nd	3rd
0	7.96664	7.94106	7.967	8.09984	8.11527	8.10708	8.0343	8.01249	8.0249	8.03101	8.04051	8.07547	8.02952	8.01868	8.02706
40	7.94675	7.91792	7.93539	7.72182	7.69307	7.7307	7.97077	7.9838	7.9817	7.93638	7.9204	7.95873	8.04638	8.01204	8.06321
80	7.91948	7.8996	7.91849	7.68728	7.67946	7.71107	7.9536	7.93496	7.93181	7.89854	7.88848	7.91308	8.03372	8.01378	8.03827
120	7.90925	7.90163	7.89004	7.6956	7.69371	7.66374	7.91424	7.92416	7.90134	7.84988	7.87684	7.87834	8.00863	8.00065	8.02873
160	7.89331	7.89555	7.87103	7.68048	7.68909	7.67908	7.90602	7.90281	7.88642	7.83135	7.84166	7.84002	8.00695	8.00976	8.03535

## Sheet: Figure 1b
Figure 1b
Time (s)	Blank			hAE2			hAE2+DIDS			hAE3			hAE3+DIDS
	1st	2nd	3rd	1st	2nd	3rd	1st	2nd	3rd	1st	2nd	3rd	1st	2nd	3rd
0	7.96664	7.94106	7.967	8.09984	8.11527	8.10708	8.0343	8.01249	8.0249	8.03101	8.04051	8.07547	8.02952	8.01868	8.02706
40	7.94675	7.91792	7.93539	7.72182	7.69307	7.7307	7.97077	7.9838	7.9817	7.93638	7.9204	7.95873	8.04638	8.01204	8.06321
80	7.91948	7.8996	7.91849	7.68728	7.67946	7.71107	7.9536	7.93496	7.93181	7.89854	7.88848	7.91308	8.03372	8.01378	8.03827
120	7.90925	7.90163	7.89004	7.6956	7.69371	7.66374	7.91424	7.92416	7.90134	7.84988	7.87684	7.87834	8.00863	8.00065	8.02873
160	7.89331	7.89555	7.87103	7.68048	7.68909	7.67908	7.90602	7.90281	7.88642	7.83135	7.84166	7.84002	8.00695	8.00976	8.03535
ΔpHi	0.0733327	0.0455078	0.0959745	0.419358	0.426178	0.427998	0.128274	0.109688	0.138481	0.199664	0.198853	0.235452	0.0225756	0.0089219	-0.00828617

## Sheet: Figure 3d
Figure 3d
Time (s)	Blank			wild type			F767A			S768A			I831A			F835A			E1003A			T1050A			V1051A			R1052A
	1st	2nd	3rd	1st	2nd	3rd	1st	2nd	3rd	1st	2nd	3rd	1st	2nd	3rd	1st	2nd	3rd	1st	2nd	3rd	1st	2nd	3rd	1st	2nd	3rd	1st	2nd	3rd
0	7.90242	7.86038	7.84932	7.95915	7.96471	7.93937	7.97149	7.98023	7.96546	7.90599	7.91215	7.90941	7.92072	7.92585	7.89684	7.93144	7.93608	7.92505	7.88433	7.89301	7.86076	7.92178	7.919	7.90651	7.89063	7.8874	7.91075	7.85661	7.84993	7.86283
40	7.88254	7.84751	7.84018	7.8021	7.77928	7.7797	7.9334	7.92126	7.91898	7.9029	7.91475	7.90523	7.9174	7.9156	7.88478	7.90928	7.91201	7.91331	7.86268	7.86382	7.86804	7.87724	7.86634	7.87451	7.84482	7.82336	7.82336	7.85572	7.86033	7.86199
80	7.87746	7.82632	7.81969	7.72458	7.71628	7.71513	7.89328	7.87705	7.87983	7.89918	7.89247	7.88892	7.90811	7.90635	7.86162	7.87124	7.88715	7.8683	7.85384	7.8487	7.85329	7.85079	7.84421	7.83051	7.80308	7.79103	7.79438	7.8645	7.84263	7.85164
120	7.86192	7.80828	7.81915	7.68926	7.68387	7.67903	7.85428	7.84051	7.83911	7.87686	7.87956	7.83546	7.89029	7.87681	7.83928	7.85854	7.86041	7.85343	7.83955	7.83875	7.84267	7.80542	7.82489	7.81093	7.76961	7.76969	7.76498	7.84084	7.83847	7.84706
160	7.82876	7.80196	7.79405	7.67152	7.6644	7.6646	7.8417	7.82985	7.81373	7.86817	7.86886	7.82512	7.88326	7.87499	7.83645	7.83421	7.85081	7.83357	7.81739	7.84031	7.83685	7.79345	7.78935	7.78409	7.74559	7.76024	7.74078	7.84163	7.84416	7.83233
ΔpHi	0.0736621	0.0584181	0.0552705	0.287638	0.300307	0.27477	0.129795	0.150373	0.15173	0.037814	0.0432939	0.0842854	0.0374585	0.0508633	0.0603863	0.097233	0.085273	0.091483	0.066937	0.0526994	0.0239041	0.128327	0.129654	0.122424	0.145038	0.127158	0.169976	0.014982	0.00577335	0.0304963

## Sheet: Figure 5b
Figure 5b
Time (s)	Blank			hAE2			hAE3			hAE3NTD2TMD
	1st	2nd	3rd	1st	2nd	3rd	1st	2nd	3rd	1st	2nd	3rd
0	7.88909	7.88093	7.86531	8.00775	8.00772	8.01635	8.02114	8.0266	8.04677	8.0479	8.05485	8.05608
40	7.87311	7.84658	7.85194	7.78583	7.79568	7.78286	7.91436	7.92653	7.93291	7.82429	7.81143	7.83105
80	7.85551	7.83989	7.82554	7.78395	7.76283	7.78084	7.87389	7.89109	7.8963	7.78773	7.78184	7.81249
120	7.84454	7.82471	7.81579	7.76599	7.76155	7.75428	7.84063	7.86558	7.84845	7.7858	7.78189	7.79765
160	7.82006	7.81221	7.79888	7.76619	7.75817	7.74633	7.81754	7.84177	7.84339	7.77113	7.77604	7.78972
ΔpHi	0.0690309	0.0687199	0.0664264	0.241558	0.249552	0.270018	0.203599	0.184829	0.203375	0.276773	0.278808	0.266366

## Sheet: S1a
Supplementary Figure 1a
	Ct	Relative expression level
Actin	18.95
	18.97
	18.95
hAE1	37.14	0.000719858
	36.01	0.00157547
	37.18	0.000700173
hAE2	26.68	1.01396
	26.73	0.97942
	26.69	1.00696
hAE3	33.77	0.00744248
	33.26	0.0105985
	34.32	0.00508337

## Sheet: S1c
Supplementary Figure 1c
hAE3 UV 280
ml	mAU
-0.477209	0.528192
-0.476703	0.51142
-0.476198	0.51231
-0.475692	0.512986
-0.475187	0.512159
-0.474681	0.512662
-0.474176	0.513403
-0.47367	0.514274
-0.473165	0.515403
-0.472659	0.516284
-0.472154	0.517357
-0.471648	0.519127
-0.471143	0.519758
-0.470637	0.521315
-0.470132	0.523332
-0.469626	0.52502
-0.46912	0.526917
-0.468615	0.529155
-0.468109	0.531297
-0.467604	0.533405
-0.467098	0.535333
-0.466593	0.539204
-0.466087	0.543373
-0.465582	0.547734
-0.465076	0.552529
-0.464571	0.557459
-0.464065	0.562409
-0.46356	0.567398
-0.463054	0.573038
-0.462548	0.580451
-0.462043	0.587974
-0.461537	0.595582
-0.461032	0.602643
-0.460526	0.609318
-0.460021	0.615901
-0.459515	0.622456
-0.45901	0.628917
-0.458504	0.634425
-0.457999	0.638022
-0.457493	0.64143
-0.456988	0.644814
-0.456482	0.648065
-0.455977	0.651062
-0.455471	0.6538
-0.454966	0.656501
-0.45446	0.659138
-0.453954	0.661324
-0.453449	0.663293
-0.452943	0.665119
-0.452438	0.666995
-0.451932	0.668984
-0.451427	0.671239
-0.450921	0.67372
-0.450416	0.676255
-0.44991	0.678684
-0.449405	0.680634
-0.448899	0.682005
-0.448394	0.682724
-0.447888	0.683451
-0.447383	0.683947
-0.446877	0.68391
-0.446371	0.683703
-0.445866	0.683381
-0.44536	0.68302
-0.444855	0.682411
-0.444349	0.681668
-0.443844	0.681217
-0.443338	0.680824
-0.442833	0.680251
-0.442327	0.679262
-0.441822	0.678136
-0.441316	0.67711
-0.440811	0.67608
-0.440305	0.674972
-0.4398	0.674006
-0.439294	0.673884
-0.438788	0.674342
-0.438283	0.674384
-0.437777	0.673065
-0.437272	0.671274
-0.436766	0.669864
-0.436261	0.668565
-0.435755	0.66743
-0.43525	0.666377
-0.434744	0.664475
-0.434239	0.662083
-0.433733	0.659678
-0.433228	0.658608
-0.432722	0.657472
-0.432217	0.655048
-0.431711	0.652188
-0.431205	0.649407
-0.4307	0.64691
-0.430194	0.644414
-0.429689	0.641804
-0.429183	0.639205
-0.428678	0.636711
-0.428172	0.634423
-0.427667	0.632496
-0.427161	0.630674
-0.426656	0.628847
-0.42615	0.626788
-0.425645	0.624651
-0.425139	0.622558
-0.424634	0.620476
-0.424128	0.618596
-0.423622	0.617542
-0.423117	0.620511
-0.422611	0.624874
-0.422106	0.629343
-0.4216	0.633988
-0.421095	0.638489
-0.420589	0.640823
-0.420084	0.643047
-0.419578	0.645289
-0.419073	0.647128
-0.418567	0.64893
-0.418062	0.650935
-0.417556	0.65295
-0.417051	0.654922
-0.416545	0.656742
-0.416039	0.658535
-0.415534	0.660305
-0.415028	0.662023
-0.414523	0.663128
-0.414017	0.663181
-0.413512	0.663069
-0.413006	0.662939
-0.412501	0.662777
-0.411995	0.662051
-0.41149	0.661193
-0.410984	0.660524
-0.410479	0.659871
-0.409973	0.659494
-0.409468	0.660237
-0.408962	0.660388
-0.408456	0.660301
-0.407951	0.660425
-0.407445	0.661908
-0.40694	0.664486
-0.406434	0.667024
-0.405929	0.669566
-0.405423	0.672125
-0.404918	0.674837
-0.404412	0.677594
-0.403907	0.680344
-0.403401	0.683075
-0.402896	0.685661
-0.40239	0.688127
-0.401885	0.691131
-0.401379	0.694524
-0.400873	0.697885
-0.400368	0.701199
-0.399862	0.703983
-0.399357	0.7058
-0.398851	0.707422
-0.398346	0.707193
-0.39784	0.704008
-0.397335	0.700213
-0.396829	0.696402
-0.396324	0.692722
-0.395818	0.690332
-0.395313	0.688905
-0.394807	0.687119
-0.394302	0.685157
-0.393796	0.683163
-0.39329	0.681022
-0.392785	0.678647
-0.392279	0.676169
-0.391774	0.67368
-0.391268	0.67121
-0.390763	0.668691
-0.390257	0.665974
-0.389752	0.663208
-0.389246	0.660442
-0.388741	0.65779
-0.388235	0.654984
-0.38773	0.651824
-0.387224	0.648572
-0.386719	0.645229
-0.386213	0.641734
-0.385707	0.63777
-0.385202	0.633654
-0.384696	0.629533
-0.384191	0.625954
-0.383685	0.622685
-0.38318	0.619393
-0.382674	0.616092
-0.382169	0.612795
-0.381663	0.609549
-0.381158	0.606132
-0.380652	0.602622
-0.380147	0.599102
-0.379641	0.595622
-0.379136	0.592143
-0.37863	0.588698
-0.378124	0.585241
-0.377619	0.581741
-0.377113	0.577703
-0.376608	0.572895
-0.376102	0.567891
-0.375597	0.56286
-0.375091	0.557988
-0.374586	0.554219
-0.37408	0.54999
-0.373575	0.545504
-0.373069	0.541027
-0.372564	0.536527
-0.372058	0.532075
-0.371553	0.52771
-0.371047	0.52334
-0.370541	0.51905
-0.370036	0.515254
-0.36953	0.512129
-0.369025	0.509406
-0.368519	0.506676
-0.368014	0.504014
-0.367508	0.501417
-0.367003	0.498673
-0.366497	0.495899
-0.365992	0.493158
-0.365486	0.490507
-0.364981	0.487678
-0.364475	0.48455
-0.36397	0.481429
-0.363464	0.478464
-0.362958	0.47586
-0.362453	0.473451
-0.361947	0.471041
-0.361442	0.468626
-0.360936	0.466532
-0.360431	0.480552
-0.359925	0.51173
-0.35942	0.547773
-0.358914	0.584503
-0.358409	0.623292
-0.357903	0.655349
-0.357398	0.654001
-0.356892	0.652647
-0.356387	0.65134
-0.355881	0.650218
-0.355375	0.649249
-0.35487	0.648363
-0.354364	0.647475
-0.353859	0.646571
-0.353353	0.645409
-0.352848	0.643742
-0.352342	0.641966
-0.351837	0.6403
-0.351331	0.638947
-0.350826	0.638116
-0.35032	0.63767
-0.349815	0.637226
-0.349309	0.637148
-0.348804	0.637564
-0.348298	0.637949
-0.347792	0.638206
-0.347287	0.638454
-0.346781	0.638645
-0.346276	0.638995
-0.34577	0.639603
-0.345265	0.640276
-0.344759	0.640735
-0.344254	0.640641
-0.343748	0.639689
-0.343243	0.638376
-0.342737	0.63706
-0.342232	0.635896
-0.341726	0.634816
-0.341221	0.633649
-0.340715	0.632433
-0.340209	0.631317
-0.339704	0.630629
-0.339198	0.630248
-0.338693	0.629996
-0.338187	0.629766
-0.337682	0.629527
-0.337176	0.629274
-0.336671	0.628934
-0.336165	0.628575
-0.33566	0.628222
-0.335154	0.60109
-0.334649	0.559327
-0.334143	0.515688
-0.333638	0.473156
-0.333132	0.429753
-0.332626	0.427678
-0.332121	0.426922
-0.331615	0.42609
-0.33111	0.425266
-0.330604	0.42436
-0.330099	0.423351
-0.329593	0.42258
-0.329088	0.421808
-0.328582	0.4211
-0.328077	0.421005
-0.327571	0.420969
-0.327066	0.420824
-0.32656	0.420652
-0.326055	0.420228
-0.325549	0.419161
-0.325043	0.417629
-0.324538	0.415986
-0.324032	0.414386
-0.323527	0.413009
-0.323021	0.411986
-0.322516	0.411356
-0.32201	0.410731
-0.321505	0.40999
-0.320999	0.409085
-0.320494	0.408552
-0.319988	0.408322
-0.319483	0.408132
-0.318977	0.408385
-0.318472	0.408881
-0.317966	0.408826
-0.31746	0.408715
-0.316955	0.408631
-0.316449	0.408649
-0.315944	0.408761
-0.315438	0.408887
-0.314933	0.409013
-0.314427	0.409025
-0.313922	0.408804
-0.313416	0.408391
-0.312911	0.407912
-0.312405	0.407432
-0.3119	0.407015
-0.311394	0.40682
-0.310889	0.406812
-0.310383	0.406849
-0.309877	0.406833
-0.309372	0.406702
-0.308866	0.406452
-0.308361	0.406168
-0.307855	0.405881
-0.30735	0.40575
-0.306844	0.405692
-0.306339	0.405624
-0.305833	0.405547
-0.305328	0.405468
-0.304822	0.405293
-0.304317	0.405082
-0.303811	0.405109
-0.303306	0.405187
-0.3028	0.405299
-0.302294	0.405501
-0.301789	0.405703
-0.301283	0.40584
-0.300778	0.405977
-0.300272	0.40638
-0.299767	0.406874
-0.299261	0.407036
-0.298756	0.40705
-0.29825	0.407031
-0.297745	0.406679
-0.297239	0.406263
-0.296734	0.405952
-0.296228	0.405642
-0.295723	0.405037
-0.295217	0.40398
-0.294711	0.402803
-0.294206	0.401639
-0.2937	0.400475
-0.293195	0.399925
-0.292689	0.400118
-0.292184	0.400685
-0.291678	0.401311
-0.291173	0.401938
-0.290667	0.402467
-0.290162	0.4023
-0.289656	0.401968
-0.289151	0.401637
-0.288645	0.401429
-0.28814	0.401281
-0.287634	0.401052
-0.287129	0.40081
-0.286623	0.40057
-0.286117	0.400065
-0.285612	0.399524
-0.285106	0.399007
-0.284601	0.398495
-0.284095	0.397998
-0.28359	0.397622
-0.283084	0.397291
-0.282579	0.396958
-0.282073	0.396628
-0.281568	0.396316
-0.281062	0.395907
-0.280557	0.395412
-0.280051	0.394913
-0.279545	0.394376
-0.27904	0.393596
-0.278534	0.393107
-0.278029	0.392613
-0.277523	0.392125
-0.277018	0.391699
-0.276512	0.391546
-0.276007	0.391847
-0.275501	0.392147
-0.274996	0.392572
-0.27449	0.393427
-0.273985	0.394485
-0.273479	0.395528
-0.272974	0.396568
-0.272468	0.397511
-0.271962	0.398084
-0.271457	0.398243
-0.270951	0.398314
-0.270446	0.398376
-0.26994	0.3984
-0.269435	0.398072
-0.268929	0.397338
-0.268424	0.396604
-0.267918	0.395591
-0.267413	0.394219
-0.266907	0.39299
-0.266402	0.391948
-0.265896	0.390953
-0.265391	0.390472
-0.264885	0.390501
-0.26438	0.390741
-0.263874	0.391051
-0.263368	0.391421
-0.262863	0.391893
-0.262357	0.392435
-0.261852	0.393001
-0.261346	0.393572
-0.260841	0.394061
-0.260335	0.394492
-0.25983	0.394914
-0.259324	0.395336
-0.258819	0.395749
-0.258313	0.396127
-0.257808	0.3962
-0.257302	0.396067
-0.256797	0.395901
-0.256291	0.39585
-0.255785	0.395947
-0.25528	0.396521
-0.254774	0.397161
-0.254269	0.397804
-0.253763	0.398057
-0.253258	0.398069
-0.252752	0.397805
-0.252247	0.397483
-0.251741	0.39711
-0.251236	0.396383
-0.25073	0.395392
-0.250225	0.394415
-0.249719	0.393445
-0.249214	0.392492
-0.248708	0.391547
-0.248202	0.39046
-0.247697	0.389296
-0.247191	0.388134
-0.246686	0.387347
-0.24618	0.387172
-0.245675	0.387531
-0.245169	0.388038
-0.244664	0.388542
-0.244158	0.389587
-0.243653	0.390366
-0.243147	0.390883
-0.242642	0.391367
-0.242136	0.391718
-0.241631	0.391748
-0.241125	0.391776
-0.240619	0.391814
-0.240114	0.391853
-0.239608	0.391666
-0.239103	0.391091
-0.238597	0.390344
-0.238092	0.38959
-0.237586	0.388816
-0.237081	0.38801
-0.236575	0.388243
-0.23607	0.388509
-0.235564	0.388776
-0.235059	0.389037
-0.234553	0.389023
-0.234048	0.388629
-0.233542	0.388234
-0.233036	0.387877
-0.232531	0.387834
-0.232025	0.387589
-0.23152	0.387206
-0.231014	0.386816
-0.230509	0.386294
-0.230003	0.385382
-0.229498	0.384644
-0.228992	0.383902
-0.228487	0.383218
-0.227981	0.382802
-0.227476	0.382649
-0.22697	0.382496
-0.226465	0.382343
-0.225959	0.382181
-0.225453	0.382119
-0.224948	0.382367
-0.224442	0.382723
-0.223937	0.383086
-0.223431	0.383547
-0.222926	0.384086
-0.22242	0.384543
-0.221915	0.385002
-0.221409	0.385243
-0.220904	0.38506
-0.220398	0.384804
-0.219893	0.384661
-0.219387	0.384517
-0.218882	0.384685
-0.218376	0.384864
-0.21787	0.384634
-0.217365	0.384275
-0.216859	0.383907
-0.216354	0.383488
-0.215848	0.383602
-0.215343	0.384071
-0.214837	0.384538
-0.214332	0.385148
-0.213826	0.38587
-0.213321	0.386492
-0.212815	0.387067
-0.21231	0.387639
-0.211804	0.387416
-0.211299	0.386909
-0.210793	0.386412
-0.210287	0.385912
-0.209782	0.385632
-0.209276	0.385725
-0.208771	0.38598
-0.208265	0.386254
-0.20776	0.386528
-0.207254	0.387121
-0.206749	0.387964
-0.206243	0.389042
-0.205738	0.390122
-0.205232	0.3912
-0.204727	0.392061
-0.204221	0.39306
-0.203716	0.3942
-0.20321	0.395354
-0.202704	0.396502
-0.202199	0.397633
-0.201693	0.398361
-0.201188	0.399054
-0.200682	0.399705
-0.200177	0.399986
-0.199671	0.400119
-0.199166	0.400305
-0.19866	0.400494
-0.198155	0.400698
-0.197649	0.400983
-0.197144	0.401369
-0.196638	0.401838
-0.196133	0.402352
-0.195627	0.402817
-0.195121	0.403132
-0.194616	0.40326
-0.19411	0.403243
-0.193605	0.403167
-0.193099	0.403153
-0.192594	0.403723
-0.192088	0.404555
-0.191583	0.405357
-0.191077	0.406154
-0.190572	0.406951
-0.190066	0.407021
-0.189561	0.406869
-0.189055	0.406565
-0.18855	0.406215
-0.188044	0.40593
-0.187538	0.405772
-0.187033	0.405939
-0.186527	0.406566
-0.186022	0.407445
-0.185516	0.408317
-0.185011	0.409179
-0.184505	0.410034
-0.184	0.410875
-0.183494	0.411717
-0.182989	0.412549
-0.182483	0.413315
-0.181978	0.414398
-0.181472	0.416619
-0.180967	0.41884
-0.180461	0.420963
-0.179955	0.422932
-0.17945	0.424988
-0.178944	0.427117
-0.178439	0.429264
-0.177933	0.431314
-0.177428	0.43324
-0.176922	0.435724
-0.176417	0.438783
-0.175911	0.441966
-0.175406	0.445322
-0.1749	0.448909
-0.174395	0.452569
-0.173889	0.45631
-0.173384	0.460037
-0.172878	0.463735
-0.172372	0.46746
-0.171867	0.471915
-0.171361	0.476824
-0.170856	0.481667
-0.17035	0.486482
-0.169845	0.491216
-0.169339	0.496614
-0.168834	0.502118
-0.168328	0.507624
-0.167823	0.513257
-0.167317	0.519316
-0.166812	0.526264
-0.166306	0.533605
-0.165801	0.540923
-0.165295	0.548277
-0.164789	0.555671
-0.164284	0.563088
-0.163778	0.570502
-0.163273	0.577895
-0.162767	0.585397
-0.162262	0.593253
-0.161756	0.601718
-0.161251	0.610709
-0.160745	0.61975
-0.16024	0.62827
-0.159734	0.636294
-0.159229	0.644605
-0.158723	0.65293
-0.158218	0.66124
-0.157712	0.669553
-0.157206	0.677918
-0.156701	0.686705
-0.156195	0.695708
-0.15569	0.704511
-0.155184	0.712574
-0.154679	0.72022
-0.154173	0.728135
-0.153668	0.736186
-0.153162	0.744209
-0.152657	0.752157
-0.152151	0.759873
-0.151646	0.767117
-0.15114	0.774287
-0.150635	0.781438
-0.150129	0.787568
-0.149623	0.793361
-0.149118	0.798208
-0.148612	0.803003
-0.148107	0.807783
-0.147601	0.812478
-0.147096	0.817436
-0.14659	0.822578
-0.146085	0.827608
-0.145579	0.832298
-0.145074	0.836564
-0.144568	0.840621
-0.144063	0.843881
-0.143557	0.84691
-0.143052	0.849929
-0.142546	0.852239
-0.14204	0.854709
-0.141535	0.85809
-0.141029	0.861689
-0.140524	0.864953
-0.140018	0.867346
-0.139513	0.868945
-0.139007	0.870028
-0.138502	0.870906
-0.137996	0.871787
-0.137491	0.872669
-0.136985	0.873637
-0.13648	0.874807
-0.135974	0.876045
-0.135469	0.877144
-0.134963	0.87751
-0.134457	0.877427
-0.133952	0.877443
-0.133446	0.877472
-0.132941	0.8775
-0.132435	0.877274
-0.13193	0.876854
-0.131424	0.876019
-0.130919	0.875099
-0.130413	0.874138
-0.129908	0.872748
-0.129402	0.871459
-0.128897	0.870596
-0.128391	0.869924
-0.127886	0.869122
-0.12738	0.868054
-0.126874	0.866763
-0.126369	0.865342
-0.125863	0.863886
-0.125358	0.862577
-0.124852	0.861686
-0.124347	0.860558
-0.123841	0.858638
-0.123336	0.856713
-0.12283	0.854925
-0.122325	0.854065
-0.121819	0.853493
-0.121314	0.853186
-0.120808	0.85291
-0.120303	0.852277
-0.119797	0.85121
-0.119291	0.850196
-0.118786	0.849347
-0.11828	0.84854
-0.117775	0.848296
-0.117269	0.848664
-0.116764	0.849042
-0.116258	0.849258
-0.115753	0.849387
-0.115247	0.849029
-0.114742	0.847957
-0.114236	0.847128
-0.113731	0.846521
-0.113225	0.845962
-0.11272	0.846036
-0.112214	0.846548
-0.111708	0.847075
-0.111203	0.847594
-0.110697	0.848119
-0.110192	0.848433
-0.109686	0.848547
-0.109181	0.848464
-0.108675	0.848322
-0.10817	0.848178
-0.107664	0.847971
-0.107159	0.847904
-0.106653	0.848121
-0.106148	0.848469
-0.105642	0.848892
-0.105137	0.84959
-0.104631	0.850573
-0.104125	0.851446
-0.10362	0.852308
-0.103114	0.853132
-0.102609	0.853539
-0.102103	0.853886
-0.101598	0.855062
-0.101092	0.856243
-0.100587	0.857431
-0.100081	0.858769
-0.099576	0.859656
-0.09907	0.860223
-0.098565	0.860724
-0.098059	0.861375
-0.097554	0.86266
-0.097048	0.863829
-0.096542	0.864637
-0.096037	0.865443
-0.095531	0.866139
-0.095026	0.866652
-0.09452	0.867223
-0.094015	0.868016
-0.093509	0.868792
-0.093004	0.869511
-0.092498	0.869977
-0.091993	0.870538
-0.091487	0.871201
-0.090982	0.871932
-0.090476	0.872702
-0.089971	0.873607
-0.089465	0.874591
-0.088959	0.875481
-0.088454	0.876369
-0.087948	0.877191
-0.087443	0.877796
-0.086937	0.878392
-0.086432	0.879239
-0.085926	0.88008
-0.085421	0.880924
-0.084915	0.881764
-0.08441	0.882067
-0.083904	0.882126
-0.083399	0.882163
-0.082893	0.882272
-0.082388	0.882558
-0.081882	0.88302
-0.081376	0.883535
-0.080871	0.884051
-0.080365	0.884364
-0.07986	0.884441
-0.079354	0.884555
-0.078849	0.884803
-0.078343	0.885052
-0.077838	0.885345
-0.077332	0.885783
-0.076827	0.886367
-0.076321	0.887066
-0.075816	0.88774
-0.07531	0.888046
-0.074805	0.887534
-0.074299	0.886663
-0.073794	0.885712
-0.073288	0.884754
-0.072782	0.884326
-0.072277	0.884171
-0.071771	0.883888
-0.071266	0.88354
-0.07076	0.883192
-0.070255	0.883322
-0.069749	0.883811
-0.069244	0.884313
-0.068738	0.884822
-0.068233	0.88525
-0.067727	0.885438
-0.067222	0.885583
-0.066716	0.886172
-0.06621	0.88677
-0.065705	0.887328
-0.065199	0.887647
-0.064694	0.887591
-0.064188	0.887111
-0.063683	0.886632
-0.063177	0.886169
-0.062672	0.885842
-0.062166	0.885573
-0.061661	0.885325
-0.061155	0.88508
-0.06065	0.884696
-0.060144	0.884025
-0.059639	0.88289
-0.059133	0.881527
-0.058627	0.880168
-0.058122	0.879054
-0.057616	0.878354
-0.057111	0.877825
-0.056605	0.877316
-0.0561	0.876806
-0.055594	0.876264
-0.055089	0.875576
-0.054583	0.874877
-0.054078	0.874169
-0.053572	0.873457
-0.053067	0.872652
-0.052561	0.87158
-0.052056	0.870218
-0.05155	0.868812
-0.051044	0.867418
-0.050539	0.865903
-0.050033	0.864128
-0.049528	0.862144
-0.049022	0.860092
-0.048517	0.858035
-0.048011	0.856155
-0.047506	0.854786
-0.047	0.853864
-0.046495	0.852988
-0.045989	0.852131
-0.045484	0.85136
-0.044978	0.850711
-0.044473	0.849962
-0.043967	0.849216
-0.043462	0.848474
-0.042956	0.847705
-0.04245	0.847043
-0.041945	0.846449
-0.041439	0.845857
-0.040934	0.845269
-0.040428	0.844192
-0.039923	0.842779
-0.039417	0.841348
-0.038912	0.839965
-0.038406	0.838646
-0.037901	0.837507
-0.037395	0.836652
-0.03689	0.835746
-0.036384	0.834835
-0.035879	0.833918
-0.035373	0.832977
-0.034867	0.831983
-0.034362	0.830967
-0.033856	0.829947
-0.033351	0.828963
-0.032845	0.828358
-0.03234	0.82805
-0.031834	0.827805
-0.031329	0.827559
-0.030823	0.827303
-0.030318	0.827059
-0.029812	0.826918
-0.029307	0.826886
-0.028801	0.826855
-0.028296	0.826826
-0.02779	0.826792
-0.027284	0.826611
-0.026779	0.826363
-0.026273	0.826117
-0.025768	0.8259
-0.025262	0.825972
-0.024757	0.826133
-0.024251	0.826303
-0.023746	0.826475
-0.02324	0.82677
-0.022735	0.827163
-0.022229	0.827419
-0.021724	0.827573
-0.021218	0.827728
-0.020712	0.827581
-0.020207	0.827401
-0.019701	0.828001
-0.019196	0.829143
-0.01869	0.83031
-0.018185	0.831542
-0.017679	0.832697
-0.017174	0.832974
-0.016668	0.83315
-0.016163	0.833322
-0.015657	0.833385
-0.015152	0.833312
-0.014646	0.833099
-0.014141	0.832872
-0.013635	0.832643
-0.01313	0.832683
-0.012624	0.832364
-0.012118	0.831688
-0.011613	0.830922
-0.011107	0.830162
-0.010602	0.829433
-0.010096	0.829118
-0.009591	0.829265
-0.009085	0.829412
-0.00858	0.829569
-0.008074	0.829796
-0.007569	0.830209
-0.007063	0.830882
-0.006558	0.831564
-0.006052	0.789605
-0.005547	0.001487
-0.005041	0.000324
-0.004535	-0.000387
-0.00403	-0.001129
-0.003524	-0.001958
-0.003019	-0.002964
-0.002513	-0.00358
-0.002008	-0.004077
-0.001502	-0.004575
-0.000997	-0.004924
-0.000491	-0.004991
1.4e-05	-0.010947
0.00052	-0.012558
0.001025	-0.013442
0.001531	-0.015026
0.002036	-0.016493
0.002542	-0.017879
0.003048	-0.018433
0.003553	-0.018027
0.004059	-0.017008
0.004564	-0.016
0.00507	-0.015059
0.005575	-0.014602
0.006081	-0.014054
0.006586	-0.013479
0.007092	-0.012944
0.007597	-0.012712
0.008103	-0.01305
0.008608	-0.013768
0.009114	-0.014478
0.009619	-0.015088
0.010125	-0.015328
0.010631	-0.015366
0.011136	-0.015337
0.011642	-0.015307
0.012147	-0.015347
0.012653	-0.015609
0.013158	-0.016046
0.013664	-0.016507
0.014169	-0.016937
0.014675	-0.017337
0.01518	-0.017743
0.015686	-0.018343
0.016191	-0.018968
0.016697	-0.019601
0.017202	-0.020173
0.017708	-0.020552
0.018214	-0.020825
0.018719	-0.021099
0.019225	-0.021297
0.01973	-0.020856
0.020236	-0.020649
0.020741	-0.020467
0.021247	-0.020297
0.021752	-0.020219
0.022258	-0.020313
0.022763	-0.020533
0.023269	-0.020752
0.023774	-0.021013
0.02428	-0.021457
0.024785	-0.022051
0.025291	-0.022698
0.025797	-0.023347
0.026302	-0.023782
0.026808	-0.023861
0.027313	-0.0242
0.027819	-0.024595
0.028324	-0.025153
0.02883	-0.026265
0.029335	-0.02797
0.029841	-0.029878
0.030346	-0.03178
0.030852	-0.033728
0.031357	-0.035664
0.031863	-0.03739
0.032368	-0.038983
0.032874	-0.040552
0.03338	-0.041827
0.033885	-0.043083
0.034391	-0.044612
0.034896	-0.046212
0.035402	-0.047847
0.035907	-0.049567
0.036413	-0.05155
0.036918	-0.053722
0.037424	-0.055914
0.037929	-0.057951
0.038435	-0.059808
0.03894	-0.061138
0.039446	-0.062244
0.039952	-0.063305
0.040457	-0.064233
0.040963	-0.064971
0.041468	-0.06534
0.041974	-0.065608
0.042479	-0.06601
0.042985	-0.066538
0.04349	-0.067062
0.043996	-0.067569
0.044501	-0.068063
0.045007	-0.068348
0.045512	-0.068681
0.046018	-0.070009
0.046523	-0.071513
0.047029	-0.073025
0.047534	-0.074384
0.04804	-0.075268
0.048546	-0.075371
0.049051	-0.075416
0.049557	-0.075413
0.050062	-0.075335
0.050568	-0.076274
0.051073	-0.077495
0.051579	-0.078709
0.052084	-0.079567
0.05259	-0.080236
0.053095	-0.080233
0.053601	-0.080222
0.054106	-0.080101
0.054612	-0.079699
0.055117	-0.07944
0.055623	-0.079353
0.056129	-0.079298
0.056634	-0.079443
0.05714	-0.079919
0.057645	-0.080895
0.058151	-0.082061
0.058656	-0.083135
0.059162	-0.08386
0.059667	-0.084241
0.060173	-0.084186
0.060678	-0.08413
0.061184	-0.08396
0.061689	-0.083739
0.062195	-0.084087
0.0627	-0.084838
0.063206	-0.08562
0.063712	-0.086737
0.064217	-0.087927
0.064723	-0.088602
0.065228	-0.089225
0.065734	-0.089933
0.066239	-0.090979
0.066745	-0.092573
0.06725	-0.094398
0.067756	-0.096131
0.068261	-0.097839
0.068767	-0.099581
0.069272	-0.101113
0.069778	-0.102299
0.070283	-0.10347
0.070789	-0.104344
0.071295	-0.104354
0.0718	-0.104914
0.072306	-0.105594
0.072811	-0.106354
0.073317	-0.107582
0.073822	-0.109366
0.074328	-0.110941
0.074833	-0.112495
0.075339	-0.114075
0.075844	-0.11472
0.07635	-0.114985
0.076855	-0.11511
0.077361	-0.115215
0.077866	-0.115376
0.078372	-0.116017
0.078878	-0.116928
0.079383	-0.117886
0.079889	-0.118855
0.080394	-0.119767
0.0809	-0.120516
0.081405	-0.121071
0.081911	-0.121526
0.082416	-0.121984
0.082922	-0.122317
0.083427	-0.122171
0.083933	-0.121646
0.084438	-0.121007
0.084944	-0.120359
0.085449	-0.11978
0.085955	-0.119755
0.086461	-0.120107
0.086966	-0.120531
0.087472	-0.120957
0.087977	-0.12093
0.088483	-0.120278
0.088988	-0.119163
0.089494	-0.117918
0.089999	-0.11668
0.090505	-0.115853
0.09101	-0.115407
0.091516	-0.114974
0.092021	-0.114525
0.092527	-0.11405
0.093032	-0.113371
0.093538	-0.112352
0.094044	-0.111685
0.094549	-0.111018
0.095055	-0.110368
0.09556	-0.110007
0.096066	-0.110001
0.096571	-0.109667
0.097077	-0.109323
0.097582	-0.108978
0.098088	-0.108153
0.098593	-0.107336
0.099099	-0.106694
0.099604	-0.106108
0.10011	-0.105563
0.100615	-0.105175
0.101121	-0.104542
0.101627	-0.103548
0.102132	-0.102517
0.102638	-0.101533
0.103143	-0.100662
0.103649	-0.099856
0.104154	-0.099026
0.10466	-0.098193
0.105165	-0.097355
0.105671	-0.096439
0.106176	-0.095602
0.106682	-0.094929
0.107187	-0.094266
0.107693	-0.093635
0.108198	-0.093142
0.108704	-0.093173
0.10921	-0.093438
0.109715	-0.093741
0.110221	-0.094184
0.110726	-0.09478
0.111232	-0.094919
0.111737	-0.094659
0.112243	-0.0944
0.112748	-0.093985
0.113254	-0.093423
0.113759	-0.093177
0.114265	-0.093255
0.11477	-0.093353
0.115276	-0.093597
0.115781	-0.094153
0.116287	-0.094516
0.116793	-0.094831
0.117298	-0.095146
0.117804	-0.095499
0.118309	-0.095905
0.118815	-0.096398
0.11932	-0.096908
0.119826	-0.097421
0.120331	-0.097611
0.120837	-0.097612
0.121342	-0.097549
0.121848	-0.097453
0.122353	-0.09736
0.122859	-0.097337
0.123364	-0.097651
0.12387	-0.098131
0.124376	-0.098637
0.124881	-0.099146
0.125387	-0.099419
0.125892	-0.099455
0.126398	-0.099368
0.126903	-0.099255
0.127409	-0.099141
0.127914	-0.099396
0.12842	-0.09995
0.128925	-0.100479
0.129431	-0.100987
0.129936	-0.101501
0.130442	-0.102033
0.130947	-0.102664
0.131453	-0.103553
0.131959	-0.104441
0.132464	-0.105316
0.13297	-0.106092
0.133475	-0.106802
0.133981	-0.107759
0.134486	-0.108717
0.134992	-0.109682
0.135497	-0.110127
0.136003	-0.110391
0.136508	-0.11065
0.137014	-0.110914
0.137519	-0.111178
0.138025	-0.111979
0.13853	-0.112755
0.139036	-0.113193
0.139542	-0.113634
0.140047	-0.113953
0.140553	-0.114045
0.141058	-0.114217
0.141564	-0.11478
0.142069	-0.115339
0.142575	-0.115927
0.14308	-0.116672
0.143586	-0.117038
0.144091	-0.117294
0.144597	-0.117549
0.145102	-0.117782
0.145608	-0.11794
0.146113	-0.118153
0.146619	-0.118381
0.147125	-0.11861
0.14763	-0.118906
0.148136	-0.119368
0.148641	-0.12003
0.149147	-0.120783
0.149652	-0.121539
0.150158	-0.122221
0.150663	-0.122755
0.151169	-0.123201
0.151674	-0.123622
0.15218	-0.124044
0.152685	-0.124513
0.153191	-0.125046
0.153696	-0.125526
0.154202	-0.126002
0.154707	-0.126484
0.155213	-0.12705
0.155719	-0.127687
0.156224	-0.128379
0.15673	-0.129072
0.157235	-0.129767
0.157741	-0.130208
0.158246	-0.130768
0.158752	-0.131495
0.159257	-0.132265
0.159763	-0.132982
0.160268	-0.133546
0.160774	-0.134135
0.161279	-0.134893
0.161785	-0.135652
0.162291	-0.136402
0.162796	-0.137017
0.163302	-0.137247
0.163807	-0.137166
0.164313	-0.137087
0.164818	-0.137012
0.165324	-0.137552
0.165829	-0.1384
0.166335	-0.139353
0.16684	-0.140323
0.167346	-0.141186
0.167851	-0.141728
0.168357	-0.141801
0.168862	-0.141344
0.169368	-0.140886
0.169873	-0.140428
0.170379	-0.140211
0.170885	-0.140356
0.17139	-0.140883
0.171896	-0.141766
0.172401	-0.142644
0.172907	-0.143507
0.173412	-0.144307
0.173918	-0.144929
0.174423	-0.145436
0.174929	-0.145902
0.175434	-0.146369
0.17594	-0.14676
0.176445	-0.147112
0.176951	-0.147711
0.177456	-0.148592
0.177962	-0.149475
0.178468	-0.150358
0.178973	-0.151332
0.179479	-0.152038
0.179984	-0.152464
0.18049	-0.1528
0.180995	-0.153136
0.181501	-0.153489
0.182006	-0.153935
0.182512	-0.154706
0.183017	-0.155519
0.183523	-0.156333
0.184028	-0.157118
0.184534	-0.157873
0.18504	-0.158604
0.185545	-0.15933
0.186051	-0.160067
0.186556	-0.16079
0.187062	-0.161265
0.187567	-0.161381
0.188073	-0.161314
0.188578	-0.161199
0.189084	-0.161073
0.189589	-0.160875
0.190095	-0.160468
0.1906	-0.1602
0.191106	-0.159931
0.191611	-0.159661
0.192117	-0.159608
0.192622	-0.159871
0.193128	-0.160366
0.193634	-0.160903
0.194139	-0.161439
0.194645	-0.161975
0.19515	-0.162227
0.195656	-0.162263
0.196161	-0.162181
0.196667	-0.162061
0.197172	-0.161956
0.197678	-0.161959
0.198183	-0.162444
0.198689	-0.162973
0.199194	-0.163502
0.1997	-0.164028
0.200206	-0.164389
0.200711	-0.164468
0.201217	-0.164384
0.201722	-0.164478
0.202228	-0.164572
0.202733	-0.164666
0.203239	-0.164921
0.203744	-0.164933
0.20425	-0.164663
0.204755	-0.164279
0.205261	-0.163871
0.205766	-0.163329
0.206272	-0.162268
0.206777	-0.161794
0.207283	-0.161399
0.207788	-0.161004
0.208294	-0.160756
0.2088	-0.160838
0.209305	-0.161287
0.209811	-0.161935
0.210316	-0.162578
0.210822	-0.163218
0.211327	-0.163592
0.211833	-0.163711
0.212338	-0.163653
0.212844	-0.163506
0.213349	-0.163361
0.213855	-0.163215
0.21436	-0.16307
0.214866	-0.163095
0.215371	-0.163165
0.215877	-0.163235
0.216383	-0.163418
0.216888	-0.163805
0.217394	-0.164155
0.217899	-0.164264
0.218405	-0.164371
0.21891	-0.164469
0.219416	-0.164474
0.219921	-0.164543
0.220427	-0.16478
0.220932	-0.165063
0.221438	-0.165346
0.221943	-0.165589
0.222449	-0.165805
0.222955	-0.166098
0.22346	-0.166425
0.223966	-0.166752
0.224471	-0.167134
0.224977	-0.167643
0.225482	-0.167989
0.225988	-0.167942
0.226493	-0.167885
0.226999	-0.167829
0.227504	-0.167753
0.22801	-0.167761
0.228515	-0.168095
0.229021	-0.168543
0.229526	-0.169022
0.230032	-0.169446
0.230537	-0.169697
0.231043	-0.169679
0.231549	-0.169392
0.232054	-0.169104
0.23256	-0.168817
0.233065	-0.16891
0.233571	-0.16943
0.234076	-0.170236
0.234582	-0.171146
0.235087	-0.172053
0.235593	-0.172963
0.236098	-0.173205
0.236604	-0.17368
0.237109	-0.174198
0.237615	-0.174714
0.23812	-0.175176
0.238626	-0.175499
0.239132	-0.175653
0.239637	-0.175791
0.240143	-0.175928
0.240648	-0.176066
0.241154	-0.176346
0.241659	-0.176715
0.242165	-0.177069
0.24267	-0.17737
0.243176	-0.177672
0.243681	-0.177973
0.244187	-0.17808
0.244692	-0.177572
0.245198	-0.17687
0.245703	-0.176167
0.246209	-0.175517
0.246715	-0.17504
0.24722	-0.174867
0.247726	-0.175112
0.248231	-0.175355
0.248737	-0.175598
0.249242	-0.175693
0.249748	-0.175595
0.250253	-0.175344
0.250759	-0.17496
0.251264	-0.174577
0.25177	-0.174165
0.252275	-0.173659
0.252781	-0.173573
0.253286	-0.173795
0.253792	-0.174099
0.254298	-0.17446
0.254803	-0.175053
0.255309	-0.176021
0.255814	-0.17691
0.25632	-0.177791
0.256825	-0.178677
0.257331	-0.17933
0.257836	-0.179665
0.258342	-0.179864
0.258847	-0.180008
0.259353	-0.180151
0.259858	-0.180369
0.260364	-0.180845
0.26087	-0.181359
0.261375	-0.181844
0.261881	-0.18233
0.262386	-0.182771
0.262892	-0.182978
0.263397	-0.18299
0.263903	-0.182945
0.264408	-0.18289
0.264914	-0.182836
0.265419	-0.182665
0.265925	-0.182279
0.26643	-0.181739
0.266936	-0.181089
0.267441	-0.180433
0.267947	-0.179785
0.268452	-0.17915
0.268958	-0.178653
0.269464	-0.178289
0.269969	-0.177944
0.270475	-0.177604
0.27098	-0.177376
0.271486	-0.177088
0.271991	-0.176526
0.272497	-0.175887
0.273002	-0.175247
0.273508	-0.174871
0.274013	-0.175096
0.274519	-0.175663
0.275024	-0.17661
0.27553	-0.177563
0.276035	-0.178433
0.276541	-0.179034
0.277047	-0.179349
0.277552	-0.179513
0.278058	-0.179658
0.278563	-0.179802
0.279069	-0.180063
0.279574	-0.180444
0.28008	-0.180788
0.280585	-0.181098
0.281091	-0.181396
0.281596	-0.18165
0.282102	-0.181347
0.282607	-0.180777
0.283113	-0.180025
0.283618	-0.179185
0.284124	-0.17834
0.28463	-0.177509
0.285135	-0.176754
0.285641	-0.176125
0.286146	-0.175505
0.286652	-0.174886
0.287157	-0.174298
0.287663	-0.1738
0.288168	-0.173473
0.288674	-0.173384
0.289179	-0.173294
0.289685	-0.173206
0.29019	-0.173162
0.290696	-0.172973
0.291201	-0.17253
0.291707	-0.17191
0.292213	-0.171294
0.292718	-0.17069
0.293224	-0.170153
0.293729	-0.16983
0.294235	-0.169577
0.29474	-0.169333
0.295246	-0.169158
0.295751	-0.169112
0.296257	-0.169077
0.296762	-0.168838
0.297268	-0.168594
0.297773	-0.168353
0.298279	-0.167955
0.298784	-0.167627
0.29929	-0.167605
0.299796	-0.167841
0.300301	-0.168081
0.300807	-0.168465
0.301312	-0.169153
0.301818	-0.169224
0.302323	-0.168992
0.302829	-0.168719
0.303334	-0.168333
0.30384	-0.167637
0.304345	-0.166786
0.304851	-0.166453
0.305356	-0.166128
0.305862	-0.1658
0.306367	-0.165612
0.306873	-0.165439
0.307379	-0.165072
0.307884	-0.164608
0.30839	-0.164141
0.308895	-0.163713
0.309401	-0.163346
0.309906	-0.162916
0.310412	-0.162437
0.310917	-0.161957
0.311423	-0.161519
0.311928	-0.161255
0.312434	-0.161281
0.312939	-0.161534
0.313445	-0.161815
0.31395	-0.162094
0.314456	-0.162312
0.314962	-0.16232
0.315467	-0.161969
0.315973	-0.161453
0.316478	-0.160934
0.316984	-0.160311
0.317489	-0.159473
0.317995	-0.158735
0.3185	-0.158158
0.319006	-0.157604
0.319511	-0.157077
0.320017	-0.15682
0.320522	-0.156736
0.321028	-0.156267
0.321533	-0.155704
0.322039	-0.155139
0.322545	-0.154479
0.32305	-0.153716
0.323556	-0.153174
0.324061	-0.152815
0.324567	-0.152456
0.325072	-0.15217
0.325578	-0.152042
0.326083	-0.152146
0.326589	-0.152408
0.327094	-0.152669
0.3276	-0.152919
0.328105	-0.152802
0.328611	-0.152226
0.329116	-0.151436
0.329622	-0.150585
0.330128	-0.149736
0.330633	-0.149144
0.331139	-0.149154
0.331644	-0.148877
0.33215	-0.148498
0.332655	-0.148114
0.333161	-0.147576
0.333666	-0.146797
0.334172	-0.146175
0.334677	-0.146045
0.335183	-0.145922
0.335688	-0.145795
0.336194	-0.145817
0.336699	-0.145909
0.337205	-0.145836
0.33771	-0.145522
0.338216	-0.14521
0.338722	-0.144895
0.339227	-0.14468
0.339733	-0.144402
0.340238	-0.144039
0.340744	-0.143654
0.341249	-0.143245
0.341755	-0.142692
0.34226	-0.141843
0.342766	-0.140856
0.343271	-0.139848
0.343777	-0.13884
0.344282	-0.138023
0.344788	-0.13763
0.345294	-0.137698
0.345799	-0.137994
0.346305	-0.138289
0.34681	-0.138586
0.347316	-0.138668
0.347821	-0.138638
0.348327	-0.138608
0.348832	-0.13858
0.349338	-0.138561
0.349843	-0.138654
0.350349	-0.13922
0.350854	-0.139877
0.35136	-0.140555
0.351865	-0.141233
0.352371	-0.141811
0.352877	-0.14211
0.353382	-0.142013
0.353888	-0.141798
0.354393	-0.141585
0.354899	-0.141372
0.355404	-0.140985
0.35591	-0.140577
0.356415	-0.140329
0.356921	-0.140102
0.357426	-0.139876
0.357932	-0.139786
0.358437	-0.139835
0.358943	-0.139611
0.359448	-0.139243
0.359954	-0.138874
0.36046	-0.138609
0.360965	-0.1387
0.361471	-0.139105
0.361976	-0.139734
0.362482	-0.140379
0.362987	-0.140898
0.363493	-0.140961
0.363998	-0.14053
0.364504	-0.139935
0.365009	-0.139329
0.365515	-0.138703
0.36602	-0.13834
0.366526	-0.138331
0.367031	-0.138634
0.367537	-0.139084
0.368043	-0.139534
0.368548	-0.140005
0.369054	-0.14062
0.369559	-0.14125
0.370065	-0.141876
0.37057	-0.142498
0.371076	-0.143142
0.371581	-0.143866
0.372087	-0.1446
0.372592	-0.145032
0.373098	-0.145463
0.373603	-0.145897
0.374109	-0.146028
0.374614	-0.145836
0.37512	-0.145372
0.375625	-0.144766
0.376131	-0.14416
0.376637	-0.143552
0.377142	-0.142911
0.377648	-0.14221
0.378153	-0.141423
0.378659	-0.140607
0.379164	-0.139777
0.37967	-0.138911
0.380175	-0.137987
0.380681	-0.137039
0.381186	-0.136079
0.381692	-0.135117
0.382197	-0.134351
0.382703	-0.133806
0.383209	-0.133587
0.383714	-0.133682
0.38422	-0.133777
0.384725	-0.133872
0.385231	-0.133715
0.385736	-0.133605
0.386242	-0.133574
0.386747	-0.133579
0.387253	-0.1336
0.387758	-0.133719
0.388264	-0.134166
0.388769	-0.134507
0.389275	-0.13483
0.38978	-0.135157
0.390286	-0.13546
0.390792	-0.135566
0.391297	-0.135437
0.391803	-0.135162
0.392308	-0.134863
0.392814	-0.134566
0.393319	-0.134373
0.393825	-0.134358
0.39433	-0.134464
0.394836	-0.13477
0.395341	-0.135079
0.395847	-0.135268
0.396352	-0.13521
0.396858	-0.134903
0.397363	-0.13443
0.397869	-0.133886
0.398374	-0.133343
0.39888	-0.132821
0.399386	-0.132301
0.399891	-0.132099
0.400397	-0.131987
0.400902	-0.131875
0.401408	-0.131892
0.401913	-0.132156
0.402419	-0.132347
0.402924	-0.132342
0.40343	-0.132336
0.403935	-0.132418
0.404441	-0.132694
0.404946	-0.132984
0.405452	-0.1331
0.405958	-0.133106
0.406463	-0.133112
0.406969	-0.133185
0.407474	-0.133346
0.40798	-0.133875
0.408485	-0.134561
0.408991	-0.135244
0.409496	-0.135934
0.410002	-0.136671
0.410507	-0.137586
0.411013	-0.138729
0.411518	-0.139898
0.412024	-0.140973
0.412529	-0.141737
0.413035	-0.141974
0.41354	-0.141668
0.414046	-0.141205
0.414552	-0.140749
0.415057	-0.140197
0.415563	-0.139565
0.416068	-0.138908
0.416574	-0.13825
0.417079	-0.137589
0.417585	-0.136945
0.41809	-0.13641
0.418596	-0.135974
0.419101	-0.135695
0.419607	-0.135439
0.420112	-0.135181
0.420618	-0.134994
0.421124	-0.134999
0.421629	-0.135296
0.422135	-0.135806
0.42264	-0.136312
0.423146	-0.136739
0.423651	-0.136997
0.424157	-0.136941
0.424662	-0.136668
0.425168	-0.136398
0.425673	-0.136146
0.426179	-0.136137
0.426684	-0.136194
0.42719	-0.13621
0.427695	-0.136212
0.428201	-0.136214
0.428707	-0.136086
0.429212	-0.135661
0.429718	-0.135134
0.430223	-0.134567
0.430729	-0.134
0.431234	-0.133495
0.43174	-0.13313
0.432245	-0.132995
0.432751	-0.133054
0.433256	-0.133112
0.433762	-0.13317
0.434267	-0.133458
0.434773	-0.133955
0.435278	-0.134579
0.435784	-0.135242
0.436289	-0.135906
0.436795	-0.136443
0.437301	-0.136591
0.437806	-0.136664
0.438312	-0.136716
0.438817	-0.136767
0.439323	-0.136706
0.439828	-0.136465
0.440334	-0.136132
0.440839	-0.135856
0.441345	-0.135594
0.44185	-0.135346
0.442356	-0.135546
0.442861	-0.135904
0.443367	-0.136087
0.443873	-0.136032
0.444378	-0.135977
0.444884	-0.135922
0.445389	-0.135867
0.445895	-0.135886
0.4464	-0.135962
0.446906	-0.136038
0.447411	-0.136106
0.447917	-0.136107
0.448422	-0.136016
0.448928	-0.136075
0.449433	-0.136169
0.449939	-0.136263
0.450444	-0.136225
0.45095	-0.135869
0.451455	-0.135195
0.451961	-0.134414
0.452467	-0.133632
0.452972	-0.132855
0.453478	-0.132356
0.453983	-0.132207
0.454489	-0.132257
0.454994	-0.132306
0.4555	-0.132356
0.456005	-0.132446
0.456511	-0.132501
0.457016	-0.132256
0.457522	-0.131904
0.458027	-0.13155
0.458533	-0.131228
0.459038	-0.13104
0.459544	-0.13117
0.46005	-0.131507
0.460555	-0.131847
0.461061	-0.132187
0.461566	-0.132344
0.462072	-0.132357
0.462577	-0.132395
0.463083	-0.132444
0.463588	-0.132493
0.464094	-0.132458
0.464599	-0.132315
0.465105	-0.132129
0.46561	-0.131936
0.466116	-0.131742
0.466621	-0.131563
0.467127	-0.13145
0.467633	-0.131271
0.468138	-0.130969
0.468644	-0.130651
0.469149	-0.130321
0.469655	-0.129949
0.47016	-0.129484
0.470666	-0.128897
0.471171	-0.128281
0.471677	-0.127666
0.472182	-0.127423
0.472688	-0.127487
0.473193	-0.127757
0.473699	-0.128111
0.474204	-0.128465
0.47471	-0.128807
0.475216	-0.129031
0.475721	-0.129368
0.476227	-0.129804
0.476732	-0.130262
0.477238	-0.130677
0.477743	-0.130984
0.478249	-0.131131
0.478754	-0.131119
0.47926	-0.131062
0.479765	-0.131004
0.480271	-0.131076
0.480776	-0.13126
0.481282	-0.131528
0.481788	-0.131837
0.482293	-0.132146
0.482799	-0.132446
0.483304	-0.132378
0.48381	-0.13224
0.484315	-0.132032
0.484821	-0.131801
0.485326	-0.131614
0.485832	-0.131601
0.486337	-0.131967
0.486843	-0.132926
0.487348	-0.133951
0.487854	-0.134986
0.488359	-0.135799
0.488865	-0.136343
0.48937	-0.136378
0.489876	-0.135839
0.490382	-0.135299
0.490887	-0.134765
0.491393	-0.134194
0.491898	-0.133749
0.492404	-0.133503
0.492909	-0.133349
0.493415	-0.133195
0.49392	-0.133045
0.494426	-0.132915
0.494931	-0.132658
0.495437	-0.132383
0.495942	-0.132097
0.496448	-0.131816
0.496953	-0.131592
0.497459	-0.131579
0.497965	-0.132174
0.49847	-0.132879
0.498976	-0.133581
0.499481	-0.134347
0.499987	-0.13518
0.500492	-0.135881
0.500998	-0.136238
0.501503	-0.136598
0.502009	-0.136917
0.502514	-0.137102
0.50302	-0.137199
0.503525	-0.137256
0.504031	-0.137283
0.504536	-0.137302
0.505042	-0.137213
0.505548	-0.137016
0.506053	-0.136827
0.506559	-0.136651
0.507064	-0.13648
0.50757	-0.136371
0.508075	-0.136404
0.508581	-0.136484
0.509086	-0.136801
0.509592	-0.137138
0.510097	-0.137472
0.510603	-0.137758
0.511108	-0.137977
0.511614	-0.138061
0.512119	-0.137918
0.512625	-0.137774
0.513131	-0.137709
0.513636	-0.137712
0.514142	-0.137886
0.514647	-0.138218
0.515153	-0.138622
0.515658	-0.138869
0.516164	-0.138583
0.516669	-0.138231
0.517175	-0.13776
0.51768	-0.137284
0.518186	-0.13687
0.518691	-0.136955
0.519197	-0.137478
0.519702	-0.137891
0.520208	-0.138169
0.520714	-0.138445
0.521219	-0.138569
0.521725	-0.13848
0.52223	-0.138256
0.522736	-0.137951
0.523241	-0.137603
0.523747	-0.137277
0.524252	-0.13708
0.524758	-0.136923
0.525263	-0.137238
0.525769	-0.13764
0.526274	-0.137998
0.52678	-0.138031
0.527285	-0.137637
0.527791	-0.137253
0.528297	-0.136884
0.528802	-0.13651
0.529308	-0.136267
0.529813	-0.136311
0.530319	-0.136308
0.530824	-0.136101
0.53133	-0.135839
0.531835	-0.135583
[truncated: 40,616 more rows]

## Sheet: S1d
Supplementary Figure 1d
hAE3NTD2TMD UV 280
ml	mAU
-0.47852	0.439339
-0.478021	0.474902
-0.477521	0.476331
-0.477022	0.477447
-0.476523	0.478375
-0.476023	0.479203
-0.475524	0.480024
-0.475025	0.480675
-0.474525	0.48105
-0.474026	0.481579
-0.473526	0.482368
-0.473027	0.483172
-0.472528	0.483963
-0.472028	0.484769
-0.471529	0.485224
-0.47103	0.485527
-0.47053	0.485826
-0.470031	0.486162
-0.469532	0.486575
-0.469032	0.486956
-0.468533	0.48733
-0.468033	0.48771
-0.467534	0.487748
-0.467035	0.487577
-0.466535	0.487596
-0.466036	0.487614
-0.465537	0.487632
-0.465037	0.487591
-0.464538	0.487574
-0.464038	0.487611
-0.463539	0.487648
-0.46304	0.487711
-0.46254	0.48784
-0.462041	0.488299
-0.461542	0.489224
-0.461042	0.490153
-0.460543	0.490972
-0.460043	0.491728
-0.459544	0.492284
-0.459045	0.492791
-0.458545	0.493296
-0.458046	0.493687
-0.457547	0.49441
-0.457047	0.496863
-0.456548	0.499319
-0.456048	0.501817
-0.455549	0.504507
-0.45505	0.508794
-0.45455	0.515134
-0.454051	0.521569
-0.453552	0.528057
-0.453052	0.534867
-0.452553	0.543439
-0.452053	0.552915
-0.451554	0.562238
-0.451055	0.571786
-0.450555	0.580554
-0.450056	0.582132
-0.449557	0.582916
-0.449057	0.58351
-0.448558	0.583853
-0.448059	0.583854
-0.447559	0.582472
-0.44706	0.581125
-0.44656	0.580106
-0.446061	0.579193
-0.445562	0.578076
-0.445062	0.576672
-0.444563	0.575287
-0.444064	0.573926
-0.443564	0.572549
-0.443065	0.571073
-0.442565	0.569581
-0.442066	0.568034
-0.441567	0.566322
-0.441067	0.564594
-0.440568	0.562688
-0.440069	0.560777
-0.439569	0.558833
-0.43907	0.556837
-0.43857	0.554817
-0.438071	0.552653
-0.437572	0.550404
-0.437072	0.547791
-0.436573	0.544786
-0.436074	0.541518
-0.435574	0.538067
-0.435075	0.534774
-0.434575	0.531802
-0.434076	0.529037
-0.433577	0.526284
-0.433077	0.523447
-0.432578	0.520319
-0.432079	0.515659
-0.431579	0.510598
-0.43108	0.505792
-0.43058	0.501059
-0.430081	0.495144
-0.429582	0.487085
-0.429082	0.478692
-0.428583	0.470667
-0.428084	0.46272
-0.427584	0.453174
-0.427085	0.442502
-0.426586	0.432899
-0.426086	0.424897
-0.425587	0.417224
-0.425087	0.415774
-0.424588	0.416606
-0.424089	0.418835
-0.423589	0.421497
-0.42309	0.424352
-0.422591	0.428484
-0.422091	0.432949
-0.421592	0.435773
-0.421092	0.438207
-0.420593	0.440809
-0.420094	0.443679
-0.419594	0.446524
-0.419095	0.449118
-0.418596	0.451668
-0.418096	0.454292
-0.417597	0.456963
-0.417097	0.458988
-0.416598	0.460567
-0.416099	0.462075
-0.415599	0.463742
-0.4151	0.465438
-0.414601	0.467396
-0.414101	0.469414
-0.413602	0.471465
-0.413102	0.473632
-0.412603	0.476057
-0.412104	0.479043
-0.411604	0.482173
-0.411105	0.485484
-0.410606	0.489018
-0.410106	0.493577
-0.409607	0.498793
-0.409108	0.504153
-0.408608	0.50941
-0.408109	0.514583
-0.407609	0.528287
-0.40711	0.546287
-0.406611	0.564972
-0.406111	0.583218
-0.405612	0.601514
-0.405113	0.626429
-0.404613	0.653082
-0.404114	0.679588
-0.403614	0.705457
-0.403115	0.731043
-0.402616	0.754963
-0.402116	0.778234
-0.401617	0.800486
-0.401118	0.821055
-0.400618	0.837985
-0.400119	0.851879
-0.399619	0.86523
-0.39912	0.877276
-0.398621	0.888889
-0.398121	0.898882
-0.397622	0.908395
-0.397123	0.917931
-0.396623	0.929127
-0.396124	0.940308
-0.395624	0.950422
-0.395125	0.960348
-0.394626	0.970344
-0.394126	0.980637
-0.393627	0.989674
-0.393128	0.997478
-0.392628	1.00511
-0.392129	1.01333
-0.391629	1.02204
-0.39113	1.03235
-0.390631	1.04333
-0.390131	1.05431
-0.389632	1.06505
-0.389133	1.07544
-0.388633	1.08281
-0.388134	1.08943
-0.387635	1.09587
-0.387135	1.10174
-0.386636	1.1072
-0.386136	1.11239
-0.385637	1.11751
-0.385138	1.12164
-0.384638	1.1251
-0.384139	1.12776
-0.38364	1.13005
-0.38314	1.13229
-0.382641	1.12588
-0.382141	1.11518
-0.381642	1.10419
-0.381143	1.09348
-0.380643	1.08268
-0.380144	1.06603
-0.379645	1.04601
-0.379145	1.02538
-0.378646	1.00457
-0.378146	0.983907
-0.377647	0.964967
-0.377148	0.945585
-0.376648	0.925134
-0.376149	0.904517
-0.37565	0.886643
-0.37515	0.872059
-0.374651	0.859045
-0.374151	0.846544
-0.373652	0.834165
-0.373153	0.823187
-0.372653	0.81275
-0.372154	0.8017
-0.371655	0.790255
-0.371155	0.779142
-0.370656	0.768911
-0.370156	0.758971
-0.369657	0.748539
-0.369158	0.737862
-0.368658	0.728332
-0.368159	0.720091
-0.36766	0.712152
-0.36716	0.704337
-0.366661	0.696509
-0.366162	0.687218
-0.365662	0.677168
-0.365163	0.667077
-0.364663	0.657001
-0.364164	0.647224
-0.363665	0.640134
-0.363165	0.634049
-0.362666	0.627108
-0.362167	0.61995
-0.361667	0.612923
-0.361168	0.606202
-0.360668	0.599713
-0.360169	0.593622
-0.35967	0.587688
-0.35917	0.582408
-0.358671	0.577503
-0.358172	0.574967
-0.357672	0.574748
-0.357173	0.575048
-0.356673	0.575385
-0.356174	0.575728
-0.355675	0.571694
-0.355175	0.566219
-0.354676	0.561278
-0.354177	0.556963
-0.353677	0.552897
-0.353178	0.548924
-0.352678	0.545014
-0.352179	0.54238
-0.35168	0.540669
-0.35118	0.539324
-0.350681	0.538126
-0.350182	0.53694
-0.349682	0.534929
-0.349183	0.532439
-0.348684	0.529455
-0.348184	0.526394
-0.347685	0.523392
-0.347185	0.521233
-0.346686	0.519689
-0.346187	0.519313
-0.345687	0.519161
-0.345188	0.519151
-0.344689	0.51974
-0.344189	0.519648
-0.34369	0.518591
-0.34319	0.517372
-0.342691	0.516126
-0.342192	0.514847
-0.341692	0.513532
-0.341193	0.512194
-0.340694	0.510858
-0.340194	0.509555
-0.339695	0.508241
-0.339195	0.506703
-0.338696	0.505147
-0.338197	0.503563
-0.337697	0.503004
-0.337198	0.502602
-0.336699	0.502238
-0.336199	0.501874
-0.3357	0.501399
-0.3352	0.500463
-0.334701	0.500237
-0.334202	0.500874
-0.333702	0.501598
-0.333203	0.499552
-0.332704	0.495341
-0.332204	0.490082
-0.331705	0.484528
-0.331205	0.478902
-0.330706	0.478624
-0.330207	0.479092
-0.329707	0.482132
-0.329208	0.485386
-0.328709	0.488511
-0.328209	0.491427
-0.32771	0.493386
-0.327211	0.493659
-0.326711	0.493456
-0.326212	0.493108
-0.325712	0.492568
-0.325213	0.492449
-0.324714	0.493036
-0.324214	0.493863
-0.323715	0.494989
-0.323216	0.496263
-0.322716	0.49642
-0.322217	0.495619
-0.321717	0.494535
-0.321218	0.492526
-0.320719	0.49003
-0.320219	0.487771
-0.31972	0.485636
-0.319221	0.484017
-0.318721	0.483356
-0.318222	0.483009
-0.317722	0.482512
-0.317223	0.481986
-0.316724	0.481475
-0.316224	0.48098
-0.315725	0.48047
-0.315226	0.479948
-0.314726	0.479427
-0.314227	0.479049
-0.313727	0.478895
-0.313228	0.479075
-0.312729	0.479451
-0.312229	0.479817
-0.31173	0.480151
-0.311231	0.480573
-0.310731	0.48114
-0.310232	0.481758
-0.309733	0.481876
-0.309233	0.481131
-0.308734	0.480597
-0.308234	0.480595
-0.307735	0.48069
-0.307236	0.48136
-0.306736	0.482619
-0.306237	0.484233
-0.305738	0.486012
-0.305238	0.487597
-0.304739	0.487381
-0.304239	0.486184
-0.30374	0.48518
-0.303241	0.484265
-0.302741	0.483962
-0.302242	0.485458
-0.301743	0.488201
-0.301243	0.491392
-0.300744	0.494666
-0.300244	0.497312
-0.299745	0.499336
-0.299246	0.502166
-0.298746	0.505771
-0.298247	0.509666
-0.297748	0.514915
-0.297248	0.520994
-0.296749	0.52774
-0.296249	0.534797
-0.29575	0.541698
-0.295251	0.548361
-0.294751	0.55513
-0.294252	0.562201
-0.293753	0.569384
-0.293253	0.576757
-0.292754	0.584276
-0.292255	0.593683
-0.291755	0.604664
-0.291256	0.616002
-0.290756	0.627314
-0.290257	0.638649
-0.289758	0.652458
-0.289258	0.667518
-0.288759	0.682595
-0.28826	0.697267
-0.28776	0.712346
-0.287261	0.73016
-0.286761	0.748919
-0.286262	0.767652
-0.285763	0.786103
-0.285263	0.806594
-0.284764	0.829665
-0.284265	0.853571
-0.283765	0.876662
-0.283266	0.8995
-0.282766	0.924846
-0.282267	0.951529
-0.281768	0.97864
-0.281268	1.00524
-0.280769	1.03183
-0.28027	1.06215
-0.27977	1.09384
-0.279271	1.12534
-0.278771	1.15672
-0.278272	1.18872
-0.277773	1.2236
-0.277273	1.25912
-0.276774	1.29411
-0.276275	1.32866
-0.275775	1.36417
-0.275276	1.40032
-0.274776	1.43496
-0.274277	1.46678
-0.273778	1.49728
-0.273278	1.52808
-0.272779	1.56024
-0.27228	1.59371
-0.27178	1.62732
-0.271281	1.66038
-0.270782	1.69363
-0.270282	1.72705
-0.269783	1.7604
-0.269283	1.79351
-0.268784	1.82615
-0.268285	1.85844
-0.267785	1.89035
-0.267286	1.92133
-0.266787	1.95029
-0.266287	1.97849
-0.265788	2.00658
-0.265288	2.03454
-0.264789	2.06115
-0.26429	2.08562
-0.26379	2.10937
-0.263291	2.13256
-0.262792	2.15538
-0.262292	2.17617
-0.261793	2.19486
-0.261293	2.21279
-0.260794	2.23037
-0.260295	2.24671
-0.259795	2.26032
-0.259296	2.27251
-0.258797	2.28494
-0.258297	2.29746
-0.257798	2.30842
-0.257298	2.31698
-0.256799	2.32451
-0.2563	2.33141
-0.2558	2.33831
-0.255301	2.34285
-0.254802	2.34462
-0.254302	2.34639
-0.253803	2.34814
-0.253304	2.34948
-0.252804	2.34878
-0.252305	2.34586
-0.251805	2.34228
-0.251306	2.3385
-0.250807	2.33417
-0.250307	2.32887
-0.249808	2.32397
-0.249309	2.31996
-0.248809	2.316
-0.24831	2.31229
-0.24781	2.30906
-0.247311	2.3067
-0.246812	2.30494
-0.246312	2.30313
-0.245813	2.3011
-0.245314	2.29937
-0.244814	2.29842
-0.244315	2.29775
-0.243815	2.29729
-0.243316	2.2972
-0.242817	2.29459
-0.242317	2.28899
-0.241818	2.28281
-0.241319	2.27674
-0.240819	2.27078
-0.24032	2.26411
-0.23982	2.25675
-0.239321	2.24929
-0.238822	2.24245
-0.238322	2.23601
-0.237823	2.22885
-0.237324	2.22112
-0.236824	2.21373
-0.236325	2.20704
-0.235825	2.20033
-0.235326	2.19302
-0.234827	2.18543
-0.234327	2.17766
-0.233828	2.16967
-0.233329	2.16151
-0.232829	2.15316
-0.23233	2.14479
-0.231831	2.13713
-0.231331	2.1299
-0.230832	2.1225
-0.230332	2.11478
-0.229833	2.10696
-0.229334	2.09917
-0.228834	2.09142
-0.228335	2.08308
-0.227836	2.07439
-0.227336	2.0663
-0.226837	2.05876
-0.226337	2.05129
-0.225838	2.04347
-0.225339	2.03546
-0.224839	2.02625
-0.22434	2.01643
-0.223841	2.0064
-0.223341	1.99605
-0.222842	1.98515
-0.222342	1.9733
-0.221843	1.96117
-0.221344	1.94927
-0.220844	1.93778
-0.220345	1.92615
-0.219846	1.91367
-0.219346	1.90006
-0.218847	1.88575
-0.218347	1.87106
-0.217848	1.85755
-0.217349	1.84819
-0.216849	1.8397
-0.21635	1.83094
-0.215851	1.82173
-0.215351	1.81286
-0.214852	1.80502
-0.214353	1.79722
-0.213853	1.78913
-0.213354	1.78087
-0.212854	1.77312
-0.212355	1.76618
-0.211856	1.75913
-0.211356	1.75166
-0.210857	1.74418
-0.210358	1.73737
-0.209858	1.73105
-0.209359	1.72467
-0.208859	1.71831
-0.20836	1.71195
-0.207861	1.70583
-0.207361	1.69982
-0.206862	1.69355
-0.206363	1.68682
-0.205863	1.68021
-0.205364	1.67397
-0.204864	1.6677
-0.204365	1.66105
-0.203866	1.65414
-0.203366	1.64745
-0.202867	1.64136
-0.202368	1.63521
-0.201868	1.62877
-0.201369	1.62221
-0.200869	1.61595
-0.20037	1.61003
-0.199871	1.60404
-0.199371	1.59797
-0.198872	1.59197
-0.198373	1.58634
-0.197873	1.58096
-0.197374	1.57522
-0.196874	1.56921
-0.196375	1.56331
-0.195876	1.55774
-0.195376	1.55229
-0.194877	1.54673
-0.194378	1.54113
-0.193878	1.53563
-0.193379	1.53033
-0.19288	1.52444
-0.19238	1.51763
-0.191881	1.51093
-0.191381	1.50459
-0.190882	1.49863
-0.190383	1.49287
-0.189883	1.48728
-0.189384	1.48181
-0.188885	1.47665
-0.188385	1.47139
-0.187886	1.46545
-0.187386	1.45925
-0.186887	1.45328
-0.186388	1.44768
-0.185888	1.44207
-0.185389	1.43633
-0.18489	1.43057
-0.18439	1.42482
-0.183891	1.41911
-0.183391	1.41322
-0.182892	1.40722
-0.182393	1.40129
-0.181893	1.39573
-0.181394	1.39043
-0.180895	1.38493
-0.180395	1.37932
-0.179896	1.37389
-0.179396	1.36891
-0.178897	1.36407
-0.178398	1.35906
-0.177898	1.35402
-0.177399	1.34915
-0.1769	1.34453
-0.1764	1.33956
-0.175901	1.33407
-0.175402	1.3285
-0.174902	1.32304
-0.174403	1.31761
-0.173903	1.312
-0.173404	1.30628
-0.172905	1.30067
-0.172405	1.29543
-0.171906	1.29029
-0.171407	1.28489
-0.170907	1.27942
-0.170408	1.274
-0.169908	1.26866
-0.169409	1.26304
-0.16891	1.25706
-0.16841	1.25111
-0.167911	1.24609
-0.167412	1.242
-0.166912	1.23796
-0.166413	1.23367
-0.165913	1.22917
-0.165414	1.22428
-0.164915	1.21909
-0.164415	1.21373
-0.163916	1.20796
-0.163417	1.2023
-0.162917	1.19731
-0.162418	1.19278
-0.161918	1.18821
-0.161419	1.18366
-0.16092	1.17912
-0.16042	1.17479
-0.159921	1.17033
-0.159422	1.16518
-0.158922	1.16
-0.158423	1.15491
-0.157923	1.15001
-0.157424	1.14506
-0.156925	1.13993
-0.156425	1.13484
-0.155926	1.12994
-0.155427	1.12515
-0.154927	1.11998
-0.154428	1.11476
-0.153929	1.10952
-0.153429	1.10445
-0.15293	1.09953
-0.15243	1.09444
-0.151931	1.08933
-0.151432	1.0844
-0.150932	1.08022
-0.150433	1.0759
-0.149934	1.07138
-0.149434	1.06684
-0.148935	1.06245
-0.148435	1.05817
-0.147936	1.05357
-0.147437	1.04886
-0.146937	1.04427
-0.146438	1.03992
-0.145939	1.03558
-0.145439	1.03089
-0.14494	1.02623
-0.14444	1.02167
-0.143941	1.01764
-0.143442	1.0139
-0.142942	1.01026
-0.142443	1.00661
-0.141944	1.00304
-0.141444	0.999467
-0.140945	0.995464
-0.140445	0.991453
-0.139946	0.987468
-0.139447	0.983713
-0.138947	0.980018
-0.138448	0.975977
-0.137949	0.971953
-0.137449	0.967864
-0.13695	0.963831
-0.13645	0.959857
-0.135951	0.955913
-0.135452	0.951988
-0.134952	0.948352
-0.134453	0.945144
-0.133954	0.941477
-0.133454	0.937784
-0.132955	0.934154
-0.132456	0.930591
-0.131956	0.927189
-0.131457	0.92381
-0.130957	0.920412
-0.130458	0.917186
-0.129959	0.914202
-0.129459	0.911044
-0.12896	0.907732
-0.128461	0.904447
-0.127961	0.901184
-0.127462	0.89805
-0.126962	0.894928
-0.126463	0.891805
-0.125964	0.888773
-0.125464	0.885999
-0.124965	0.883167
-0.124466	0.879872
-0.123966	0.876615
-0.123467	0.8735
-0.122967	0.870618
-0.122468	0.86772
-0.121969	0.864792
-0.121469	0.861897
-0.12097	0.859226
-0.120471	0.856746
-0.119971	0.854119
-0.119472	0.851447
-0.118973	0.848684
-0.118473	0.845771
-0.117974	0.842619
-0.117474	0.839198
-0.116975	0.835795
-0.116476	0.832559
-0.115976	0.829644
-0.115477	0.826657
-0.114978	0.823581
-0.114478	0.820667
-0.113979	0.818076
-0.113479	0.815873
-0.11298	0.813634
-0.112481	0.811274
-0.111981	0.808801
-0.111482	0.806284
-0.110983	0.803702
-0.110483	0.801093
-0.109984	0.798491
-0.109484	0.795872
-0.108985	0.793808
-0.108486	0.791812
-0.107986	0.789429
-0.107487	0.786946
-0.106988	0.784451
-0.106488	0.781873
-0.105989	0.779245
-0.105489	0.775912
-0.10499	0.772611
-0.104491	0.769534
-0.103991	0.76669
-0.103492	0.764024
-0.102993	0.761548
-0.102493	0.759046
-0.101994	0.756536
-0.101494	0.753995
-0.100995	0.751587
-0.100496	0.74924
-0.099996	0.746908
-0.099497	0.745198
-0.098998	0.743471
-0.098498	0.740975
-0.097999	0.738174
-0.0975	0.735417
-0.097	0.732692
-0.096501	0.730024
-0.096001	0.727866
-0.095502	0.725741
-0.095003	0.723784
-0.094503	0.721893
-0.094004	0.71999
-0.093505	0.718092
-0.093005	0.716214
-0.092506	0.714705
-0.092006	0.713228
-0.091507	0.711757
-0.091008	0.710303
-0.090508	0.708924
-0.090009	0.707736
-0.08951	0.706504
-0.08901	0.705125
-0.088511	0.70375
-0.088011	0.70237
-0.087512	0.700924
-0.087013	0.699409
-0.086513	0.697766
-0.086014	0.696132
-0.085515	0.694532
-0.085015	0.692914
-0.084516	0.691194
-0.084016	0.689427
-0.083517	0.687686
-0.083018	0.68634
-0.082518	0.685143
-0.082019	0.684163
-0.08152	0.683195
-0.08102	0.682405
-0.080521	0.682185
-0.080022	0.682038
-0.079522	0.681951
-0.079023	0.68183
-0.078523	0.681526
-0.078024	0.681036
-0.077525	0.680375
-0.077025	0.679646
-0.076526	0.678891
-0.076027	0.678001
-0.075527	0.676928
-0.075028	0.675242
-0.074528	0.673561
-0.074029	0.672038
-0.07353	0.67122
-0.07303	0.670781
-0.072531	0.670469
-0.072032	0.670158
-0.071532	0.669716
-0.071033	0.668909
-0.070533	0.668368
-0.070034	0.667926
-0.069535	0.667488
-0.069035	0.667054
-0.068536	0.66647
-0.068037	0.665396
-0.067537	0.664265
-0.067038	0.66313
-0.066538	0.661977
-0.066039	0.660828
-0.06554	0.659673
-0.06504	0.658531
-0.064541	0.657454
-0.064042	0.6565
-0.063542	0.655586
-0.063043	0.654726
-0.062543	0.653888
-0.062044	0.653149
-0.061545	0.652485
-0.061045	0.651782
-0.060546	0.651078
-0.060047	0.65039
-0.059547	0.649772
-0.059048	0.64916
-0.058549	0.648362
-0.058049	0.647529
-0.05755	0.646678
-0.05705	0.645593
-0.056551	0.64455
-0.056052	0.643705
-0.055552	0.642893
-0.055053	0.642011
-0.054554	0.641056
-0.054054	0.640082
-0.053555	0.639111
-0.053055	0.638137
-0.052556	0.637326
-0.052057	0.636608
-0.051557	0.635441
-0.051058	0.634233
-0.050559	0.633009
-0.050059	0.63249
-0.04956	0.632089
-0.04906	0.631761
-0.048561	0.631443
-0.048062	0.631022
-0.047562	0.630448
-0.047063	0.6296
-0.046564	0.628646
-0.046064	0.627664
-0.045565	0.626412
-0.045065	0.625012
-0.044566	0.623441
-0.044067	0.62184
-0.043567	0.62024
-0.043068	0.619224
-0.042569	0.618342
-0.042069	0.617635
-0.04157	0.616945
-0.04107	0.616255
-0.040571	0.615566
-0.040072	0.614639
-0.039572	0.613353
-0.039073	0.612065
-0.038574	0.61074
-0.038074	0.609332
-0.037575	0.608675
-0.037076	0.608225
-0.036576	0.607771
-0.036077	0.607411
-0.035577	0.6071
-0.035078	0.606539
-0.034579	0.605977
-0.034079	0.605417
-0.03358	0.60505
-0.033081	0.604709
-0.032581	0.60456
-0.032082	0.604405
-0.031582	0.604159
-0.031083	0.603701
-0.030584	0.603132
-0.030084	0.602284
-0.029585	0.601425
-0.029086	0.600586
-0.028586	0.599764
-0.028087	0.599097
-0.027587	0.598517
-0.027088	0.597953
-0.026589	0.597875
-0.026089	0.59781
-0.02559	0.598003
-0.025091	0.598192
-0.024591	0.598325
-0.024092	0.598381
-0.023592	0.598341
-0.023093	0.598006
-0.022594	0.597688
-0.022094	0.597629
-0.021595	0.597664
-0.021096	0.597556
-0.020596	0.597358
-0.020097	0.597173
-0.019598	0.597139
-0.019098	0.597162
-0.018599	0.597387
-0.018099	0.597633
-0.0176	0.597844
-0.017101	0.597881
-0.016601	0.597918
-0.016102	0.597953
-0.015603	0.598017
-0.015103	0.598341
-0.014604	0.59897
-0.014104	0.599476
-0.013605	0.599876
-0.013106	0.600179
-0.012606	0.599793
-0.012107	0.5992
-0.011608	0.598381
-0.011108	0.597507
-0.010609	0.596665
-0.010109	0.596053
-0.00961	0.595529
-0.009111	0.595301
-0.008611	0.595068
-0.008112	0.594793
-0.007613	0.594393
-0.007113	0.594124
-0.006614	0.086917
-0.006114	-0.000287
-0.005615	-0.000358
-0.005116	-0.000206
-0.004616	-0.000198
-0.004117	-0.000302
-0.003618	-0.000414
-0.003118	-0.000654
-0.002619	-0.000996
-0.00212	-0.001022
-0.00162	-0.000887
-0.001121	-0.000741
-0.000621	-0.000795
-0.000122	-0.000918
0.000377	-0.001283
0.000877	-0.001755
0.001376	-0.002175
0.001875	-0.002334
0.002375	-0.002453
0.002874	-0.002665
0.003374	-0.002904
0.003873	-0.003028
0.004372	-0.003042
0.004872	-0.003028
0.005371	-0.003006
0.00587	-0.002982
0.00637	-0.003132
0.006869	-0.003351
0.007369	-0.003472
0.007868	-0.003539
0.008367	-0.003598
0.008867	-0.003657
0.009366	-0.003671
0.009865	-0.003502
0.010365	-0.003289
0.010864	-0.002976
0.011364	-0.002538
0.011863	-0.002197
0.012362	-0.001958
0.012862	-0.001735
0.013361	-0.001302
0.01386	-0.000774
0.01436	-0.000548
0.014859	-0.000422
0.015359	-0.000336
0.015858	-0.000551
0.016357	-0.000733
0.016857	-0.000533
0.017356	-0.000269
0.017855	-0.000122
0.018355	-0.000115
0.018854	-0.00038
0.019353	-0.000858
0.019853	-0.001358
0.020352	-0.001593
0.020852	-0.001758
0.021351	-0.00199
0.02185	-0.002241
0.02235	-0.002492
0.022849	-0.003134
0.023348	-0.003771
0.023848	-0.004131
0.024347	-0.004449
0.024847	-0.004767
0.025346	-0.004804
0.025845	-0.004761
0.026345	-0.004708
0.026844	-0.004655
0.027343	-0.00456
0.027843	-0.004365
0.028342	-0.004319
0.028842	-0.004311
0.029341	-0.004305
0.02984	-0.004306
0.03034	-0.004315
0.030839	-0.004153
0.031338	-0.003971
0.031838	-0.003791
0.032337	-0.00373
0.032837	-0.003916
0.033336	-0.004434
0.033835	-0.004975
0.034335	-0.005565
0.034834	-0.006357
0.035333	-0.006995
0.035833	-0.0075
0.036332	-0.007993
0.036832	-0.008357
0.037331	-0.00862
0.03783	-0.008537
0.03833	-0.008437
0.038829	-0.008337
0.039328	-0.007873
0.039828	-0.007303
0.040327	-0.006661
0.040826	-0.00601
0.041326	-0.005467
0.041825	-0.005347
0.042325	-0.00569
0.042824	-0.006158
0.043323	-0.006626
0.043823	-0.006802
0.044322	-0.006759
0.044821	-0.006529
0.045321	-0.006303
0.04582	-0.006088
0.04632	-0.005817
0.046819	-0.005546
0.047318	-0.005285
0.047818	-0.005018
0.048317	-0.004816
0.048816	-0.004844
0.049316	-0.005129
0.049815	-0.005588
0.050315	-0.006109
0.050814	-0.006635
0.051313	-0.007165
0.051813	-0.007558
0.052312	-0.007831
0.052811	-0.008093
0.053311	-0.008248
0.05381	-0.008317
0.05431	-0.008383
0.054809	-0.008453
0.055308	-0.008523
0.055808	-0.008709
0.056307	-0.008879
0.056806	-0.008782
0.057306	-0.008549
0.057805	-0.008179
0.058304	-0.007517
0.058804	-0.006785
0.059303	-0.006141
0.059803	-0.005537
0.060302	-0.005048
0.060801	-0.004709
0.061301	-0.00429
0.0618	-0.003779
0.062299	-0.003263
0.062799	-0.002978
0.063298	-0.002855
0.063798	-0.002894
0.064297	-0.00301
0.064796	-0.00316
0.065296	-0.003377
0.065795	-0.003894
0.066294	-0.004724
0.066794	-0.005655
0.067293	-0.006263
0.067793	-0.006646
0.068292	-0.00684
0.068791	-0.006946
0.069291	-0.007057
0.06979	-0.007304
0.070289	-0.007533
0.070789	-0.007553
0.071288	-0.007493
0.071788	-0.007425
0.072287	-0.007332
0.072786	-0.007599
0.073286	-0.008262
0.073785	-0.009026
0.074284	-0.009633
0.074784	-0.01008
0.075283	-0.009857
0.075783	-0.009316
0.076282	-0.008742
0.076781	-0.008356
0.077281	-0.008062
0.07778	-0.007823
0.078279	-0.007598
0.078779	-0.007371
0.079278	-0.007138
0.079777	-0.007043
0.080277	-0.007133
0.080776	-0.00727
0.081276	-0.007519
0.081775	-0.008063
0.082274	-0.008444
0.082774	-0.008635
0.083273	-0.008791
0.083772	-0.008878
0.084272	-0.008887
0.084771	-0.009014
0.085271	-0.009178
0.08577	-0.009343
0.086269	-0.009666
0.086769	-0.010037
0.087268	-0.010389
0.087767	-0.010738
0.088267	-0.011047
0.088766	-0.011167
0.089266	-0.011263
0.089765	-0.011371
0.090264	-0.011483
0.090764	-0.011258
0.091263	-0.010739
0.091762	-0.01001
0.092262	-0.009218
0.092761	-0.008436
0.09326	-0.007836
0.09376	-0.00733
0.094259	-0.007003
0.094759	-0.006708
0.095258	-0.006506
0.095757	-0.006538
0.096257	-0.006643
0.096756	-0.006806
0.097255	-0.006977
0.097755	-0.006703
0.098254	-0.006054
0.098754	-0.005353
0.099253	-0.004674
0.099752	-0.004026
0.100252	-0.003876
0.100751	-0.004058
0.10125	-0.004166
0.10175	-0.004104
0.102249	-0.004016
0.102749	-0.003895
0.103248	-0.003728
0.103747	-0.003487
0.104247	-0.003175
0.104746	-0.00278
0.105245	-0.002197
0.105745	-0.001541
0.106244	-0.000964
0.106744	-0.000441
0.107243	-7.1e-05
0.107742	5.7e-05
0.108242	-0.000114
0.108741	-0.000595
0.10924	-0.001128
0.10974	-0.001572
0.110239	-0.001888
0.110739	-0.001821
0.111238	-0.001386
0.111737	-0.000962
0.112237	-0.000556
0.112736	-0.000191
0.113235	1.2e-05
0.113735	8.6e-05
0.114234	0.000173
0.114733	0.000276
0.115233	0.000374
0.115732	0.000444
0.116232	0.000498
0.116731	0.000451
0.11723	0.000298
0.11773	-1.9e-05
0.118229	-0.000578
0.118728	-0.001202
0.119228	-0.001702
0.119727	-0.00211
0.120227	-0.002351
0.120726	-0.00243
0.121225	-0.002471
0.121725	-0.002461
0.122224	-0.00238
0.122723	-0.002162
0.123223	-0.00186
0.123722	-0.001572
0.124222	-0.001302
0.124721	-0.001134
0.12522	-0.001144
0.12572	-0.001231
0.126219	-0.001485
0.126718	-0.001886
0.127218	-0.002291
0.127717	-0.00268
0.128217	-0.00308
0.128716	-0.003568
0.129215	-0.004112
0.129715	-0.00465
0.130214	-0.005176
0.130713	-0.005659
0.131213	-0.006059
0.131712	-0.006417
0.132212	-0.006446
0.132711	-0.006259
0.13321	-0.00578
0.13371	-0.005046
0.134209	-0.004351
0.134708	-0.00391
0.135208	-0.003642
0.135707	-0.003847
0.136206	-0.004318
0.136706	-0.004579
0.137205	-0.004579
0.137705	-0.004457
0.138204	-0.004146
0.138703	-0.003746
0.139203	-0.003424
0.139702	-0.003144
0.140201	-0.002849
0.140701	-0.002524
0.1412	-0.002225
0.1417	-0.00225
0.142199	-0.002429
0.142698	-0.00241
0.143198	-0.002165
0.143697	-0.00186
0.144196	-0.001561
0.144696	-0.001263
0.145195	-0.001181
0.145695	-0.001218
0.146194	-0.001185
0.146693	-0.001096
0.147193	-0.001055
0.147692	-0.001168
0.148191	-0.001336
0.148691	-0.001502
0.14919	-0.001668
0.14969	-0.001706
0.150189	-0.001568
0.150688	-0.001393
0.151188	-0.001243
0.151687	-0.001099
0.152186	-0.000975
0.152686	-0.000868
0.153185	-0.000653
0.153685	-0.000306
0.154184	0.00012
0.154683	0.000565
0.155183	0.001012
0.155682	0.001527
0.156181	0.002212
0.156681	0.002919
0.15718	0.003458
0.157679	0.0036
0.158179	0.003567
0.158678	0.003219
0.159178	0.002916
0.159677	0.002811
0.160176	0.002883
0.160676	0.002795
0.161175	0.002569
0.161674	0.002229
0.162174	0.001599
0.162673	0.00102
0.163173	0.000915
0.163672	0.000973
0.164171	0.001074
0.164671	0.001254
0.16517	0.001443
0.165669	0.001643
0.166169	0.00186
0.166668	0.002279
0.167168	0.002921
0.167667	0.003313
0.168166	0.003511
0.168666	0.003711
0.169165	0.003917
0.169664	0.004222
0.170164	0.004703
0.170663	0.005228
0.171163	0.005704
0.171662	0.006096
0.172161	0.006663
0.172661	0.007528
0.17316	0.008392
0.173659	0.009253
0.174159	0.010052
0.174658	0.010622
0.175157	0.010991
0.175657	0.011368
0.176156	0.011763
0.176656	0.012216
0.177155	0.012754
0.177654	0.013326
0.178154	0.013808
0.178653	0.014106
0.179152	0.014289
0.179652	0.014394
0.180151	0.014454
0.180651	0.01441
0.18115	0.014224
0.181649	0.014052
0.182149	0.013921
0.182648	0.013826
0.183147	0.013967
0.183647	0.014357
0.184146	0.01462
0.184646	0.014742
0.185145	0.014928
0.185644	0.015284
0.186144	0.015814
0.186643	0.016683
0.187142	0.017843
0.187642	0.018713
0.188141	0.019159
0.188641	0.019488
0.18914	0.019848
0.189639	0.02023
0.190139	0.020604
0.190638	0.020967
0.191137	0.021204
0.191637	0.021196
0.192136	0.021175
0.192636	0.021415
0.193135	0.021805
0.193634	0.022081
0.194134	0.022203
0.194633	0.022149
0.195132	0.021947
0.195632	0.021712
0.196131	0.021572
0.19663	0.021521
0.19713	0.021212
0.197629	0.020685
0.198129	0.020201
0.198628	0.019928
0.199127	0.01988
0.199627	0.020089
0.200126	0.020449
0.200625	0.020857
0.201125	0.021425
0.201624	0.022027
0.202124	0.022548
0.202623	0.023038
0.203122	0.02347
0.203622	0.023793
0.204121	0.024119
0.20462	0.024524
0.20512	0.024959
0.205619	0.025222
0.206119	0.02535
0.206618	0.025437
0.207117	0.025489
0.207617	0.025538
0.208116	0.025667
0.208615	0.025982
0.209115	0.026343
0.209614	0.026925
0.210113	0.027497
0.210613	0.02801
0.211112	0.028433
0.211612	0.028643
0.212111	0.028399
0.21261	0.028105
0.21311	0.027578
0.213609	0.02696
0.214108	0.026313
0.214608	0.025632
0.215107	0.025039
0.215607	0.024777
0.216106	0.024566
0.216605	0.0246
0.217105	0.024847
0.217604	0.025201
0.218103	0.025669
0.218603	0.026186
0.219102	0.02689
0.219602	0.027661
0.220101	0.028406
0.2206	0.029137
0.2211	0.029827
0.221599	0.030385
0.222098	0.030966
0.222598	0.031628
0.223097	0.032272
0.223597	0.032779
0.224096	0.033026
0.224595	0.033191
0.225095	0.033297
0.225594	0.033378
0.226093	0.033339
0.226593	0.033115
0.227092	0.032792
0.227592	0.032462
0.228091	0.032161
0.22859	0.031955
0.22909	0.031748
0.229589	0.031422
0.230088	0.031096
0.230588	0.030851
0.231087	0.030801
0.231586	0.030719
0.232086	0.030587
0.232585	0.030439
0.233085	0.030186
0.233584	0.029858
0.234083	0.029733
0.234583	0.029681
0.235082	0.029647
0.235581	0.029669
0.236081	0.029681
0.23658	0.029579
0.23708	0.029478
0.237579	0.029463
0.238078	0.029685
0.238578	0.030089
0.239077	0.030608
0.239576	0.031126
0.240076	0.031499
0.240575	0.031545
0.241075	0.031454
0.241574	0.031298
0.242073	0.031107
0.242573	0.030798
0.243072	0.030376
0.243571	0.02989
0.244071	0.029358
0.24457	0.028839
0.24507	0.028347
0.245569	0.027837
0.246068	0.027283
0.246568	0.026718
0.247067	0.026104
0.247566	0.025427
0.248066	0.024767
0.248565	0.024125
0.249065	0.023513
0.249564	0.022984
0.250063	0.022632
0.250563	0.022543
0.251062	0.022574
0.251561	0.022658
0.252061	0.022822
0.25256	0.022765
0.253059	0.022407
0.253559	0.022068
0.254058	0.021825
0.254558	0.021692
0.255057	0.021617
0.255556	0.02159
0.256056	0.021584
0.256555	0.021635
0.257054	0.02167
0.257554	0.021616
0.258053	0.021534
0.258553	0.021336
0.259052	0.020967
0.259551	0.020682
0.260051	0.020596
0.26055	0.020561
0.261049	0.020549
0.261549	0.020684
0.262048	0.020777
0.262548	0.0207
0.263047	0.020619
0.263546	0.020461
0.264046	0.020137
0.264545	0.019725
0.265044	0.019243
0.265544	0.018766
0.266043	0.018441
0.266543	0.018219
0.267042	0.018116
0.267541	0.018027
0.268041	0.017941
0.26854	0.017931
0.269039	0.018109
0.269539	0.01854
0.270038	0.018971
0.270538	0.019408
0.271037	0.019896
0.271536	0.020253
0.272036	0.020528
0.272535	0.020803
0.273034	0.021065
0.273534	0.021297
0.274033	0.02147
0.274532	0.02164
0.275032	0.021781
0.275531	0.021625
0.276031	0.021292
0.27653	0.020967
0.277029	0.020644
0.277529	0.020382
0.278028	0.02054
0.278527	0.020336
0.279027	0.019906
0.279526	0.019475
0.280026	0.019
0.280525	0.018525
0.281024	0.018486
0.281524	0.018494
0.282023	0.018521
0.282522	0.01866
0.283022	0.018872
0.283521	0.019181
0.284021	0.019491
0.28452	0.01975
0.285019	0.019667
0.285519	0.019095
0.286018	0.018168
0.286517	0.017263
0.287017	0.016429
0.287516	0.015857
0.288016	0.015942
0.288515	0.016183
0.289014	0.016438
0.289514	0.016776
0.290013	0.017204
0.290512	0.017702
0.291012	0.018191
0.291511	0.018661
0.29201	0.018993
0.29251	0.019128
0.293009	0.01912
0.293509	0.019087
0.294008	0.018905
0.294507	0.018505
0.295007	0.018087
0.295506	0.01766
0.296005	0.017267
0.296505	0.017002
0.297004	0.016814
0.297504	0.016645
0.298003	0.016476
0.298502	0.016323
0.299002	0.016224
0.299501	0.016169
0.3	0.016211
0.3005	0.016253
0.300999	0.016289
0.301499	0.01631
0.301998	0.016297
0.302497	0.016252
0.302997	0.016313
0.303496	0.016718
0.303995	0.017202
0.304495	0.017371
0.304994	0.017371
0.305494	0.017223
0.305993	0.016706
0.306492	0.016319
0.306992	0.016322
0.307491	0.016321
0.30799	0.016276
0.30849	0.016188
0.308989	0.016251
0.309489	0.016446
0.309988	0.016779
0.310487	0.017531
0.310987	0.018409
0.311486	0.018955
0.311985	0.019429
0.312485	0.019654
0.312984	0.019353
0.313483	0.019052
0.313983	0.019446
0.314482	0.019862
0.314982	0.02029
0.315481	0.020656
0.31598	0.020932
0.31648	0.020856
0.316979	0.020743
0.317478	0.020795
0.317978	0.021031
0.318477	0.021556
0.318977	0.022295
0.319476	0.023046
0.319975	0.023819
0.320475	0.024604
0.320974	0.024995
0.321473	0.025257
0.321973	0.025514
0.322472	0.025747
0.322972	0.025958
0.323471	0.026015
0.32397	0.026063
0.32447	0.026096
0.324969	0.026004
0.325468	0.025776
0.325968	0.025236
0.326467	0.024685
0.326966	0.024161
0.327466	0.023679
0.327965	0.023551
0.328465	0.023666
0.328964	0.023788
0.329463	0.024256
0.329963	0.024956
0.330462	0.025896
0.330961	0.026997
0.331461	0.028101
0.33196	0.028643
0.33246	0.029189
0.332959	0.028695
0.333458	0.028197
0.333958	0.027575
0.334457	0.026748
0.334956	0.026024
0.335456	0.026053
0.335955	0.026087
0.336455	0.026571
0.336954	0.027151
0.337453	0.027596
0.337953	0.027839
0.338452	0.028053
0.338951	0.027377
0.339451	0.026703
0.33995	0.026044
0.34045	0.025393
0.340949	0.024856
0.341448	0.024676
0.341948	0.024482
0.342447	0.024046
0.342946	0.023566
0.343446	0.02279
0.343945	0.021828
0.344445	0.020923
0.344944	0.020334
0.345443	0.019777
0.345943	0.019618
0.346442	0.019564
0.346941	0.019604
0.347441	0.019918
0.34794	0.020266
0.348439	0.020763
0.348939	0.021257
0.349438	0.021747
0.349938	0.022249
0.350437	0.022911
0.350936	0.023852
0.351436	0.024762
0.351935	0.025461
0.352434	0.026067
0.352934	0.026323
0.353433	0.026366
0.353933	0.026397
0.354432	0.026378
0.354931	0.026327
0.355431	0.026053
0.35593	0.025651
0.356429	0.025339
0.356929	0.02513
0.357428	0.025078
0.357928	0.025909
0.358427	0.026786
0.358926	0.027907
0.359426	0.029081
0.359925	0.030057
0.360424	0.030363
0.360924	0.030418
0.361423	0.029917
0.361923	0.029445
0.362422	0.029124
0.362921	0.02902
0.363421	0.029202
0.36392	0.029703
0.364419	0.0302
0.364919	0.030685
0.365418	0.031158
0.365918	0.031608
0.366417	0.032032
0.366916	0.032437
0.367416	0.033057
0.367915	0.033738
0.368414	0.034167
0.368914	0.034398
0.369413	0.034563
0.369912	0.034459
0.370412	0.03433
0.370911	0.034699
0.371411	0.03521
0.37191	0.035661
0.372409	0.035862
0.372909	0.035622
0.373408	0.034901
0.373907	0.034075
0.374407	0.03325
0.374906	0.032436
0.375406	0.031743
0.375905	0.03113
0.376404	0.030532
0.376904	0.030119
0.377403	0.0298
0.377902	0.030248
0.378402	0.030953
0.378901	0.031686
0.379401	0.032461
0.3799	0.033125
0.380399	0.033253
0.380899	0.033283
0.381398	0.033244
0.381897	0.033089
0.382397	0.032893
0.382896	0.032664
0.383396	0.032432
0.383895	0.031964
0.384394	0.031392
0.384894	0.031167
0.385393	0.031168
0.385892	0.031337
0.386392	0.032102
0.386891	0.03297
0.387391	0.033569
0.38789	0.03411
0.388389	0.03441
0.388889	0.034339
0.389388	0.034171
0.389887	0.033802
0.390387	0.033413
0.390886	0.033031
0.391385	0.032652
0.391885	0.032477
0.392384	0.032454
0.392884	0.032446
0.393383	0.032782
0.393882	0.033309
0.394382	0.033472
0.394881	0.033594
0.39538	0.033656
0.39588	0.033139
0.396379	0.032538
0.396879	0.031888
0.397378	0.031227
0.397877	0.031009
0.398377	0.031277
0.398876	0.031695
0.399375	0.032209
0.399875	0.032729
0.400374	0.033101
0.400874	0.03341
0.401373	0.033407
0.401872	0.033393
0.402372	0.033378
0.402871	0.032466
0.40337	0.031341
0.40387	0.030111
0.404369	0.028857
0.404869	0.027744
0.405368	0.027235
0.405867	0.027072
0.406367	0.027056
0.406866	0.027044
0.407365	0.02706
0.407865	0.027105
0.408364	0.02678
0.408863	0.026451
0.409363	0.026128
0.409862	0.025366
0.410362	0.024438
0.410861	0.023519
0.41136	0.022597
0.41186	0.021688
0.412359	0.02107
0.412858	0.020764
0.413358	0.020579
0.413857	0.020395
0.414357	0.020273
0.414856	0.020366
0.415355	0.020502
0.415855	0.020638
0.416354	0.020762
0.416853	0.020667
0.417353	0.020401
0.417852	0.020093
0.418352	0.019781
0.418851	0.019497
0.41935	0.019607
0.41985	0.019854
0.420349	0.020149
0.420848	0.020453
0.421348	0.020788
0.421847	0.021186
0.422347	0.021257
0.422846	0.021076
0.423345	0.020873
0.423845	0.020585
0.424344	0.020277
0.424843	0.020328
0.425343	0.020567
0.425842	0.020806
0.426342	0.021253
0.426841	0.021767
0.42734	0.02223
0.42784	0.022678
0.428339	0.023185
0.428838	0.023803
0.429338	0.024268
0.429837	0.02464
0.430336	0.025012
0.430836	0.025155
0.431335	0.025112
0.431835	0.025068
0.432334	0.025038
0.432833	0.025009
0.433333	0.025238
0.433832	0.02575
0.434331	0.026381
0.434831	0.027032
0.43533	0.027674
0.43583	0.028291
0.436329	0.028726
0.436828	0.029091
0.437328	0.029455
0.437827	0.029616
0.438326	0.029608
0.438826	0.029564
0.439325	0.029519
0.439825	0.029471
0.440324	0.029389
0.440823	0.029166
0.441323	0.028843
0.441822	0.0285
0.442321	0.028182
0.442821	0.027899
0.44332	0.027554
0.443819	0.02719
0.444319	0.026826
0.444818	0.026333
0.445318	0.0259
0.445817	0.025642
0.446316	0.025429
0.446816	0.025218
0.447315	0.025453
0.447814	0.025701
0.448314	0.025877
0.448813	0.026042
0.449313	0.026103
0.449812	0.02567
0.450311	0.024926
0.450811	0.024133
0.45131	0.02334
0.451809	0.022597
0.452309	0.022174
0.452808	0.022099
0.453308	0.022089
0.453807	0.022078
0.454306	0.022303
0.454806	0.022714
0.455305	0.023218
0.455804	0.023733
0.456304	0.024222
0.456803	0.024667
0.457303	0.024871
0.457802	0.024968
0.458301	0.025054
0.458801	0.024931
0.4593	0.02472
0.459799	0.024545
0.460299	0.024379
0.460798	0.024236
0.461298	0.024304
0.461797	0.024258
0.462296	0.023845
0.462796	0.023381
0.463295	0.022918
0.463794	0.022456
0.464294	0.022113
0.464793	0.021907
0.465292	0.021715
0.465792	0.021679
0.466291	0.02173
0.466791	0.021653
0.46729	0.021545
0.467789	0.021444
0.468289	0.021428
0.468788	0.021466
0.469287	0.021917
0.469787	0.022408
0.470286	0.022721
0.470786	0.022837
0.471285	0.022894
0.471784	0.022879
0.472284	0.022859
0.472783	0.023029
0.473282	0.023245
0.473782	0.023363
0.474281	0.023424
0.474781	0.023501
0.47528	0.023724
0.475779	0.024077
0.476279	0.024513
0.476778	0.025024
0.477277	0.025365
0.477777	0.025366
0.478276	0.025241
0.478776	0.025248
0.479275	0.025343
0.479774	0.025351
0.480274	0.025241
0.480773	0.025
0.481272	0.024574
0.481772	0.024065
0.482271	0.023703
0.482771	0.02351
0.48327	0.023308
0.483769	0.023061
0.484269	0.022807
0.484768	0.022522
0.485267	0.022215
0.485767	0.02192
0.486266	0.021638
0.486765	0.021451
0.487265	0.021562
0.487764	0.021907
0.488264	0.022454
0.488763	0.02312
0.489262	0.023705
0.489762	0.024153
0.490261	0.024455
0.49076	0.024656
0.49126	0.024831
0.491759	0.025094
0.492259	0.025439
0.492758	0.025867
0.493257	0.026344
0.493757	0.026791
0.494256	0.026949
0.494755	0.026934
0.495255	0.026931
0.495754	0.026932
0.496254	0.026963
0.496753	0.027058
0.497252	0.02708
0.497752	0.027029
0.498251	0.026971
0.49875	0.026997
0.49925	0.02713
0.499749	0.027338
0.500249	0.02757
0.500748	0.027793
0.501247	0.027914
0.501747	0.027868
0.502246	0.027711
0.502745	0.027527
0.503245	0.027292
0.503744	0.026906
0.504243	0.026543
0.504743	0.026239
0.505242	0.025944
0.505742	0.025771
0.506241	0.025847
0.50674	0.026277
0.50724	0.026821
0.507739	0.027371
0.508238	0.027969
0.508738	0.028384
0.509237	0.028481
0.509737	0.028478
0.510236	0.028471
0.510735	0.028446
0.511235	0.028349
0.511734	0.028207
0.512233	0.028059
0.512733	0.02783
0.513232	0.027379
0.513732	0.02687
0.514231	0.026367
0.51473	0.025862
0.51523	0.025472
0.515729	0.0252
0.516228	0.024977
0.516728	0.024763
0.517227	0.024537
0.517727	0.024216
0.518226	0.023854
[truncated: 41,531 more rows]

## Sheet: S2e
Supplementary Figure 2e
/fsc
/@title	/@xaxis	/@yaxis	/coordinate/x	/coordinate/x/#agg	/coordinate/y	/coordinate/y/#agg
cryoSPARC GSFSC Corrected Mask	Resolution (A-1)	Correlation Coefficient	0.00177557	0.00177557	1	1
cryoSPARC GSFSC Corrected Mask	Resolution (A-1)	Correlation Coefficient	0.0053267	0.0053267	1	1
cryoSPARC GSFSC Corrected Mask	Resolution (A-1)	Correlation Coefficient	0.00887784	0.00887784	0.999998	0.999998
cryoSPARC GSFSC Corrected Mask	Resolution (A-1)	Correlation Coefficient	0.012429	0.012429	0.999994	0.999994
cryoSPARC GSFSC Corrected Mask	Resolution (A-1)	Correlation Coefficient	0.0159801	0.0159801	0.99999	0.99999
cryoSPARC GSFSC Corrected Mask	Resolution (A-1)	Correlation Coefficient	0.0195312	0.0195312	0.999982	0.999982
cryoSPARC GSFSC Corrected Mask	Resolution (A-1)	Correlation Coefficient	0.0230824	0.0230824	0.999975	0.999975
cryoSPARC GSFSC Corrected Mask	Resolution (A-1)	Correlation Coefficient	0.0266335	0.0266335	0.999974	0.999974
cryoSPARC GSFSC Corrected Mask	Resolution (A-1)	Correlation Coefficient	0.0301847	0.0301847	0.999969	0.999969
cryoSPARC GSFSC Corrected Mask	Resolution (A-1)	Correlation Coefficient	0.0337358	0.0337358	0.999957	0.999957
cryoSPARC GSFSC Corrected Mask	Resolution (A-1)	Correlation Coefficient	0.0372869	0.0372869	0.999938	0.999938
cryoSPARC GSFSC Corrected Mask	Resolution (A-1)	Correlation Coefficient	0.0408381	0.0408381	0.999902	0.999902
cryoSPARC GSFSC Corrected Mask	Resolution (A-1)	Correlation Coefficient	0.0443892	0.0443892	0.99985	0.99985
cryoSPARC GSFSC Corrected Mask	Resolution (A-1)	Correlation Coefficient	0.0479403	0.0479403	0.999815	0.999815
cryoSPARC GSFSC Corrected Mask	Resolution (A-1)	Correlation Coefficient	0.0514915	0.0514915	0.999799	0.999799
cryoSPARC GSFSC Corrected Mask	Resolution (A-1)	Correlation Coefficient	0.0550426	0.0550426	0.999759	0.999759
cryoSPARC GSFSC Corrected Mask	Resolution (A-1)	Correlation Coefficient	0.0585937	0.0585937	0.999696	0.999696
cryoSPARC GSFSC Corrected Mask	Resolution (A-1)	Correlation Coefficient	0.0621449	0.0621449	0.999666	0.999666
cryoSPARC GSFSC Corrected Mask	Resolution (A-1)	Correlation Coefficient	0.065696	0.065696	0.999647	0.999647
cryoSPARC GSFSC Corrected Mask	Resolution (A-1)	Correlation Coefficient	0.0692472	0.0692472	0.999623	0.999623
cryoSPARC GSFSC Corrected Mask	Resolution (A-1)	Correlation Coefficient	0.0727983	0.0727983	0.999617	0.999617
cryoSPARC GSFSC Corrected Mask	Resolution (A-1)	Correlation Coefficient	0.0763494	0.0763494	0.999594	0.999594
cryoSPARC GSFSC Corrected Mask	Resolution (A-1)	Correlation Coefficient	0.0799006	0.0799006	0.999568	0.999568
cryoSPARC GSFSC Corrected Mask	Resolution (A-1)	Correlation Coefficient	0.0834517	0.0834517	0.999518	0.999518
cryoSPARC GSFSC Corrected Mask	Resolution (A-1)	Correlation Coefficient	0.0870028	0.0870028	0.999458	0.999458
cryoSPARC GSFSC Corrected Mask	Resolution (A-1)	Correlation Coefficient	0.090554	0.090554	0.999387	0.999387
cryoSPARC GSFSC Corrected Mask	Resolution (A-1)	Correlation Coefficient	0.0941051	0.0941051	0.99929	0.99929
cryoSPARC GSFSC Corrected Mask	Resolution (A-1)	Correlation Coefficient	0.0976562	0.0976562	0.999211	0.999211
cryoSPARC GSFSC Corrected Mask	Resolution (A-1)	Correlation Coefficient	0.101207	0.101207	0.999126	0.999126
cryoSPARC GSFSC Corrected Mask	Resolution (A-1)	Correlation Coefficient	0.104759	0.104759	0.999039	0.999039
cryoSPARC GSFSC Corrected Mask	Resolution (A-1)	Correlation Coefficient	0.10831	0.10831	0.99891	0.99891
cryoSPARC GSFSC Corrected Mask	Resolution (A-1)	Correlation Coefficient	0.111861	0.111861	0.998834	0.998834
cryoSPARC GSFSC Corrected Mask	Resolution (A-1)	Correlation Coefficient	0.115412	0.115412	0.998669	0.998669
cryoSPARC GSFSC Corrected Mask	Resolution (A-1)	Correlation Coefficient	0.118963	0.118963	0.99842	0.99842
cryoSPARC GSFSC Corrected Mask	Resolution (A-1)	Correlation Coefficient	0.122514	0.122514	0.998096	0.998096
cryoSPARC GSFSC Corrected Mask	Resolution (A-1)	Correlation Coefficient	0.126065	0.126065	0.997734	0.997734
cryoSPARC GSFSC Corrected Mask	Resolution (A-1)	Correlation Coefficient	0.129616	0.129616	0.997359	0.997359
cryoSPARC GSFSC Corrected Mask	Resolution (A-1)	Correlation Coefficient	0.133168	0.133168	0.996681	0.996681
cryoSPARC GSFSC Corrected Mask	Resolution (A-1)	Correlation Coefficient	0.136719	0.136719	0.995951	0.995951
cryoSPARC GSFSC Corrected Mask	Resolution (A-1)	Correlation Coefficient	0.14027	0.14027	0.995449	0.995449
cryoSPARC GSFSC Corrected Mask	Resolution (A-1)	Correlation Coefficient	0.143821	0.143821	0.99483	0.99483
cryoSPARC GSFSC Corrected Mask	Resolution (A-1)	Correlation Coefficient	0.147372	0.147372	0.994378	0.994378
cryoSPARC GSFSC Corrected Mask	Resolution (A-1)	Correlation Coefficient	0.150923	0.150923	0.993844	0.993844
cryoSPARC GSFSC Corrected Mask	Resolution (A-1)	Correlation Coefficient	0.154474	0.154474	0.993164	0.993164
cryoSPARC GSFSC Corrected Mask	Resolution (A-1)	Correlation Coefficient	0.158026	0.158026	0.992307	0.992307
cryoSPARC GSFSC Corrected Mask	Resolution (A-1)	Correlation Coefficient	0.161577	0.161577	0.991405	0.991405
cryoSPARC GSFSC Corrected Mask	Resolution (A-1)	Correlation Coefficient	0.165128	0.165128	0.990987	0.990987
cryoSPARC GSFSC Corrected Mask	Resolution (A-1)	Correlation Coefficient	0.168679	0.168679	0.991131	0.991131
cryoSPARC GSFSC Corrected Mask	Resolution (A-1)	Correlation Coefficient	0.17223	0.17223	0.990881	0.990881
cryoSPARC GSFSC Corrected Mask	Resolution (A-1)	Correlation Coefficient	0.175781	0.175781	0.990822	0.990822
cryoSPARC GSFSC Corrected Mask	Resolution (A-1)	Correlation Coefficient	0.179332	0.179332	0.991096	0.991096
cryoSPARC GSFSC Corrected Mask	Resolution (A-1)	Correlation Coefficient	0.182884	0.182884	0.991212	0.991212
cryoSPARC GSFSC Corrected Mask	Resolution (A-1)	Correlation Coefficient	0.186435	0.186435	0.991034	0.991034
cryoSPARC GSFSC Corrected Mask	Resolution (A-1)	Correlation Coefficient	0.189986	0.189986	0.991076	0.991076
cryoSPARC GSFSC Corrected Mask	Resolution (A-1)	Correlation Coefficient	0.193537	0.193537	0.99114	0.99114
cryoSPARC GSFSC Corrected Mask	Resolution (A-1)	Correlation Coefficient	0.197088	0.197088	0.991416	0.991416
cryoSPARC GSFSC Corrected Mask	Resolution (A-1)	Correlation Coefficient	0.200639	0.200639	0.991166	0.991166
cryoSPARC GSFSC Corrected Mask	Resolution (A-1)	Correlation Coefficient	0.20419	0.20419	0.990754	0.990754
cryoSPARC GSFSC Corrected Mask	Resolution (A-1)	Correlation Coefficient	0.207741	0.207741	0.99023	0.99023
cryoSPARC GSFSC Corrected Mask	Resolution (A-1)	Correlation Coefficient	0.211293	0.211293	0.989765	0.989765
cryoSPARC GSFSC Corrected Mask	Resolution (A-1)	Correlation Coefficient	0.214844	0.214844	0.988822	0.988822
cryoSPARC GSFSC Corrected Mask	Resolution (A-1)	Correlation Coefficient	0.218395	0.218395	0.987513	0.987513
cryoSPARC GSFSC Corrected Mask	Resolution (A-1)	Correlation Coefficient	0.221946	0.221946	0.98564	0.98564
cryoSPARC GSFSC Corrected Mask	Resolution (A-1)	Correlation Coefficient	0.225497	0.225497	0.983423	0.983423
cryoSPARC GSFSC Corrected Mask	Resolution (A-1)	Correlation Coefficient	0.229048	0.229048	0.980777	0.980777
cryoSPARC GSFSC Corrected Mask	Resolution (A-1)	Correlation Coefficient	0.232599	0.232599	0.977841	0.977841
cryoSPARC GSFSC Corrected Mask	Resolution (A-1)	Correlation Coefficient	0.236151	0.236151	0.974109	0.974109
cryoSPARC GSFSC Corrected Mask	Resolution (A-1)	Correlation Coefficient	0.239702	0.239702	0.970078	0.970078
cryoSPARC GSFSC Corrected Mask	Resolution (A-1)	Correlation Coefficient	0.243253	0.243253	0.966208	0.966208
cryoSPARC GSFSC Corrected Mask	Resolution (A-1)	Correlation Coefficient	0.246804	0.246804	0.96264	0.96264
cryoSPARC GSFSC Corrected Mask	Resolution (A-1)	Correlation Coefficient	0.250355	0.250355	0.95733	0.95733
cryoSPARC GSFSC Corrected Mask	Resolution (A-1)	Correlation Coefficient	0.253906	0.253906	0.95158	0.95158
cryoSPARC GSFSC Corrected Mask	Resolution (A-1)	Correlation Coefficient	0.257457	0.257457	0.943034	0.943034
cryoSPARC GSFSC Corrected Mask	Resolution (A-1)	Correlation Coefficient	0.261009	0.261009	0.934933	0.934933
cryoSPARC GSFSC Corrected Mask	Resolution (A-1)	Correlation Coefficient	0.26456	0.26456	0.927822	0.927822
cryoSPARC GSFSC Corrected Mask	Resolution (A-1)	Correlation Coefficient	0.268111	0.268111	0.9214	0.9214
cryoSPARC GSFSC Corrected Mask	Resolution (A-1)	Correlation Coefficient	0.271662	0.271662	0.913071	0.913071
cryoSPARC GSFSC Corrected Mask	Resolution (A-1)	Correlation Coefficient	0.275213	0.275213	0.90198	0.90198
cryoSPARC GSFSC Corrected Mask	Resolution (A-1)	Correlation Coefficient	0.278764	0.278764	0.889377	0.889377
cryoSPARC GSFSC Corrected Mask	Resolution (A-1)	Correlation Coefficient	0.282315	0.282315	0.878734	0.878734
cryoSPARC GSFSC Corrected Mask	Resolution (A-1)	Correlation Coefficient	0.285866	0.285866	0.689674	0.689674
cryoSPARC GSFSC Corrected Mask	Resolution (A-1)	Correlation Coefficient	0.289418	0.289418	0.740737	0.740737
cryoSPARC GSFSC Corrected Mask	Resolution (A-1)	Correlation Coefficient	0.292969	0.292969	0.743209	0.743209
cryoSPARC GSFSC Corrected Mask	Resolution (A-1)	Correlation Coefficient	0.29652	0.29652	0.734075	0.734075
cryoSPARC GSFSC Corrected Mask	Resolution (A-1)	Correlation Coefficient	0.300071	0.300071	0.720083	0.720083
cryoSPARC GSFSC Corrected Mask	Resolution (A-1)	Correlation Coefficient	0.303622	0.303622	0.694951	0.694951
cryoSPARC GSFSC Corrected Mask	Resolution (A-1)	Correlation Coefficient	0.307173	0.307173	0.669358	0.669358
cryoSPARC GSFSC Corrected Mask	Resolution (A-1)	Correlation Coefficient	0.310724	0.310724	0.631448	0.631448
cryoSPARC GSFSC Corrected Mask	Resolution (A-1)	Correlation Coefficient	0.314276	0.314276	0.593341	0.593341
cryoSPARC GSFSC Corrected Mask	Resolution (A-1)	Correlation Coefficient	0.317827	0.317827	0.564362	0.564362
cryoSPARC GSFSC Corrected Mask	Resolution (A-1)	Correlation Coefficient	0.321378	0.321378	0.5363	0.5363
cryoSPARC GSFSC Corrected Mask	Resolution (A-1)	Correlation Coefficient	0.324929	0.324929	0.510203	0.510203
cryoSPARC GSFSC Corrected Mask	Resolution (A-1)	Correlation Coefficient	0.32848	0.32848	0.469181	0.469181
cryoSPARC GSFSC Corrected Mask	Resolution (A-1)	Correlation Coefficient	0.332031	0.332031	0.432457	0.432457
cryoSPARC GSFSC Corrected Mask	Resolution (A-1)	Correlation Coefficient	0.335582	0.335582	0.396442	0.396442
cryoSPARC GSFSC Corrected Mask	Resolution (A-1)	Correlation Coefficient	0.339134	0.339134	0.358763	0.358763
cryoSPARC GSFSC Corrected Mask	Resolution (A-1)	Correlation Coefficient	0.342685	0.342685	0.338476	0.338476
cryoSPARC GSFSC Corrected Mask	Resolution (A-1)	Correlation Coefficient	0.346236	0.346236	0.310432	0.310432
cryoSPARC GSFSC Corrected Mask	Resolution (A-1)	Correlation Coefficient	0.349787	0.349787	0.279499	0.279499
cryoSPARC GSFSC Corrected Mask	Resolution (A-1)	Correlation Coefficient	0.353338	0.353338	0.241444	0.241444
cryoSPARC GSFSC Corrected Mask	Resolution (A-1)	Correlation Coefficient	0.356889	0.356889	0.196847	0.196847
cryoSPARC GSFSC Corrected Mask	Resolution (A-1)	Correlation Coefficient	0.36044	0.36044	0.165887	0.165887
cryoSPARC GSFSC Corrected Mask	Resolution (A-1)	Correlation Coefficient	0.363991	0.363991	0.143803	0.143803
cryoSPARC GSFSC Corrected Mask	Resolution (A-1)	Correlation Coefficient	0.367543	0.367543	0.120511	0.120511
cryoSPARC GSFSC Corrected Mask	Resolution (A-1)	Correlation Coefficient	0.371094	0.371094	0.106929	0.106929
cryoSPARC GSFSC Corrected Mask	Resolution (A-1)	Correlation Coefficient	0.374645	0.374645	0.091067	0.091067
cryoSPARC GSFSC Corrected Mask	Resolution (A-1)	Correlation Coefficient	0.378196	0.378196	0.0778601	0.0778601
cryoSPARC GSFSC Corrected Mask	Resolution (A-1)	Correlation Coefficient	0.381747	0.381747	0.0619954	0.0619954
cryoSPARC GSFSC Corrected Mask	Resolution (A-1)	Correlation Coefficient	0.385298	0.385298	0.0538028	0.0538028
cryoSPARC GSFSC Corrected Mask	Resolution (A-1)	Correlation Coefficient	0.388849	0.388849	0.0546421	0.0546421
cryoSPARC GSFSC Corrected Mask	Resolution (A-1)	Correlation Coefficient	0.392401	0.392401	0.0421978	0.0421978
cryoSPARC GSFSC Corrected Mask	Resolution (A-1)	Correlation Coefficient	0.395952	0.395952	0.0460856	0.0460856
cryoSPARC GSFSC Corrected Mask	Resolution (A-1)	Correlation Coefficient	0.399503	0.399503	0.0428078	0.0428078
cryoSPARC GSFSC Corrected Mask	Resolution (A-1)	Correlation Coefficient	0.403054	0.403054	0.0323444	0.0323444
cryoSPARC GSFSC Corrected Mask	Resolution (A-1)	Correlation Coefficient	0.406605	0.406605	0.021334	0.021334
cryoSPARC GSFSC Corrected Mask	Resolution (A-1)	Correlation Coefficient	0.410156	0.410156	0.0188732	0.0188732
cryoSPARC GSFSC Corrected Mask	Resolution (A-1)	Correlation Coefficient	0.413707	0.413707	0.0291014	0.0291014
cryoSPARC GSFSC Corrected Mask	Resolution (A-1)	Correlation Coefficient	0.417259	0.417259	0.0260153	0.0260153
cryoSPARC GSFSC Corrected Mask	Resolution (A-1)	Correlation Coefficient	0.42081	0.42081	0.0117289	0.0117289
cryoSPARC GSFSC Corrected Mask	Resolution (A-1)	Correlation Coefficient	0.424361	0.424361	0.00019253	0.00019253
cryoSPARC GSFSC Corrected Mask	Resolution (A-1)	Correlation Coefficient	0.427912	0.427912	-0.00180161	-0.00180161
cryoSPARC GSFSC Corrected Mask	Resolution (A-1)	Correlation Coefficient	0.431463	0.431463	0.00314484	0.00314484
cryoSPARC GSFSC Corrected Mask	Resolution (A-1)	Correlation Coefficient	0.435014	0.435014	0.00237456	0.00237456
cryoSPARC GSFSC Corrected Mask	Resolution (A-1)	Correlation Coefficient	0.438565	0.438565	0.00762232	0.00762232
cryoSPARC GSFSC Corrected Mask	Resolution (A-1)	Correlation Coefficient	0.442116	0.442116	0.0162321	0.0162321
cryoSPARC GSFSC Corrected Mask	Resolution (A-1)	Correlation Coefficient	0.445668	0.445668	0.024498	0.024498
cryoSPARC GSFSC Corrected Mask	Resolution (A-1)	Correlation Coefficient	0.449219	0.449219	0.024167	0.024167

## Sheet: S3e
Supplementary Figure 3e
/fsc
/@title	/@xaxis	/@yaxis	/coordinate/x	/coordinate/x/#agg	/coordinate/y	/coordinate/y/#agg
cryoSPARC GSFSC Corrected Mask	Resolution (A-1)	Correlation Coefficient	0.00177557	0.00177557	1	1
cryoSPARC GSFSC Corrected Mask	Resolution (A-1)	Correlation Coefficient	0.0053267	0.0053267	1	1
cryoSPARC GSFSC Corrected Mask	Resolution (A-1)	Correlation Coefficient	0.00887784	0.00887784	0.999999	0.999999
cryoSPARC GSFSC Corrected Mask	Resolution (A-1)	Correlation Coefficient	0.012429	0.012429	0.999997	0.999997
cryoSPARC GSFSC Corrected Mask	Resolution (A-1)	Correlation Coefficient	0.0159801	0.0159801	0.999991	0.999991
cryoSPARC GSFSC Corrected Mask	Resolution (A-1)	Correlation Coefficient	0.0195312	0.0195312	0.999974	0.999974
cryoSPARC GSFSC Corrected Mask	Resolution (A-1)	Correlation Coefficient	0.0230824	0.0230824	0.99997	0.99997
cryoSPARC GSFSC Corrected Mask	Resolution (A-1)	Correlation Coefficient	0.0266335	0.0266335	0.999971	0.999971
cryoSPARC GSFSC Corrected Mask	Resolution (A-1)	Correlation Coefficient	0.0301847	0.0301847	0.999964	0.999964
cryoSPARC GSFSC Corrected Mask	Resolution (A-1)	Correlation Coefficient	0.0337358	0.0337358	0.999935	0.999935
cryoSPARC GSFSC Corrected Mask	Resolution (A-1)	Correlation Coefficient	0.0372869	0.0372869	0.999876	0.999876
cryoSPARC GSFSC Corrected Mask	Resolution (A-1)	Correlation Coefficient	0.0408381	0.0408381	0.999747	0.999747
cryoSPARC GSFSC Corrected Mask	Resolution (A-1)	Correlation Coefficient	0.0443892	0.0443892	0.999605	0.999605
cryoSPARC GSFSC Corrected Mask	Resolution (A-1)	Correlation Coefficient	0.0479403	0.0479403	0.999422	0.999422
cryoSPARC GSFSC Corrected Mask	Resolution (A-1)	Correlation Coefficient	0.0514915	0.0514915	0.999149	0.999149
cryoSPARC GSFSC Corrected Mask	Resolution (A-1)	Correlation Coefficient	0.0550426	0.0550426	0.998591	0.998591
cryoSPARC GSFSC Corrected Mask	Resolution (A-1)	Correlation Coefficient	0.0585937	0.0585937	0.99788	0.99788
cryoSPARC GSFSC Corrected Mask	Resolution (A-1)	Correlation Coefficient	0.0621449	0.0621449	0.99678	0.99678
cryoSPARC GSFSC Corrected Mask	Resolution (A-1)	Correlation Coefficient	0.065696	0.065696	0.996097	0.996097
cryoSPARC GSFSC Corrected Mask	Resolution (A-1)	Correlation Coefficient	0.0692472	0.0692472	0.994896	0.994896
cryoSPARC GSFSC Corrected Mask	Resolution (A-1)	Correlation Coefficient	0.0727983	0.0727983	0.993945	0.993945
cryoSPARC GSFSC Corrected Mask	Resolution (A-1)	Correlation Coefficient	0.0763494	0.0763494	0.993418	0.993418
cryoSPARC GSFSC Corrected Mask	Resolution (A-1)	Correlation Coefficient	0.0799006	0.0799006	0.99258	0.99258
cryoSPARC GSFSC Corrected Mask	Resolution (A-1)	Correlation Coefficient	0.0834517	0.0834517	0.990839	0.990839
cryoSPARC GSFSC Corrected Mask	Resolution (A-1)	Correlation Coefficient	0.0870028	0.0870028	0.99062	0.99062
cryoSPARC GSFSC Corrected Mask	Resolution (A-1)	Correlation Coefficient	0.090554	0.090554	0.99021	0.99021
cryoSPARC GSFSC Corrected Mask	Resolution (A-1)	Correlation Coefficient	0.0941051	0.0941051	0.989324	0.989324
cryoSPARC GSFSC Corrected Mask	Resolution (A-1)	Correlation Coefficient	0.0976562	0.0976562	0.989173	0.989173
cryoSPARC GSFSC Corrected Mask	Resolution (A-1)	Correlation Coefficient	0.101207	0.101207	0.988788	0.988788
cryoSPARC GSFSC Corrected Mask	Resolution (A-1)	Correlation Coefficient	0.104759	0.104759	0.98697	0.98697
cryoSPARC GSFSC Corrected Mask	Resolution (A-1)	Correlation Coefficient	0.10831	0.10831	0.986458	0.986458
cryoSPARC GSFSC Corrected Mask	Resolution (A-1)	Correlation Coefficient	0.111861	0.111861	0.984679	0.984679
cryoSPARC GSFSC Corrected Mask	Resolution (A-1)	Correlation Coefficient	0.115412	0.115412	0.98384	0.98384
cryoSPARC GSFSC Corrected Mask	Resolution (A-1)	Correlation Coefficient	0.118963	0.118963	0.981144	0.981144
cryoSPARC GSFSC Corrected Mask	Resolution (A-1)	Correlation Coefficient	0.122514	0.122514	0.979663	0.979663
cryoSPARC GSFSC Corrected Mask	Resolution (A-1)	Correlation Coefficient	0.126065	0.126065	0.978646	0.978646
cryoSPARC GSFSC Corrected Mask	Resolution (A-1)	Correlation Coefficient	0.129616	0.129616	0.97668	0.97668
cryoSPARC GSFSC Corrected Mask	Resolution (A-1)	Correlation Coefficient	0.133168	0.133168	0.972625	0.972625
cryoSPARC GSFSC Corrected Mask	Resolution (A-1)	Correlation Coefficient	0.136719	0.136719	0.968402	0.968402
cryoSPARC GSFSC Corrected Mask	Resolution (A-1)	Correlation Coefficient	0.14027	0.14027	0.96535	0.96535
cryoSPARC GSFSC Corrected Mask	Resolution (A-1)	Correlation Coefficient	0.143821	0.143821	0.96	0.96
cryoSPARC GSFSC Corrected Mask	Resolution (A-1)	Correlation Coefficient	0.147372	0.147372	0.958051	0.958051
cryoSPARC GSFSC Corrected Mask	Resolution (A-1)	Correlation Coefficient	0.150923	0.150923	0.956992	0.956992
cryoSPARC GSFSC Corrected Mask	Resolution (A-1)	Correlation Coefficient	0.154474	0.154474	0.955034	0.955034
cryoSPARC GSFSC Corrected Mask	Resolution (A-1)	Correlation Coefficient	0.158026	0.158026	0.954	0.954
cryoSPARC GSFSC Corrected Mask	Resolution (A-1)	Correlation Coefficient	0.161577	0.161577	0.951831	0.951831
cryoSPARC GSFSC Corrected Mask	Resolution (A-1)	Correlation Coefficient	0.165128	0.165128	0.95157	0.95157
cryoSPARC GSFSC Corrected Mask	Resolution (A-1)	Correlation Coefficient	0.168679	0.168679	0.954268	0.954268
cryoSPARC GSFSC Corrected Mask	Resolution (A-1)	Correlation Coefficient	0.17223	0.17223	0.956621	0.956621
cryoSPARC GSFSC Corrected Mask	Resolution (A-1)	Correlation Coefficient	0.175781	0.175781	0.958662	0.958662
cryoSPARC GSFSC Corrected Mask	Resolution (A-1)	Correlation Coefficient	0.179332	0.179332	0.962039	0.962039
cryoSPARC GSFSC Corrected Mask	Resolution (A-1)	Correlation Coefficient	0.182884	0.182884	0.964766	0.964766
cryoSPARC GSFSC Corrected Mask	Resolution (A-1)	Correlation Coefficient	0.186435	0.186435	0.966518	0.966518
cryoSPARC GSFSC Corrected Mask	Resolution (A-1)	Correlation Coefficient	0.189986	0.189986	0.96744	0.96744
cryoSPARC GSFSC Corrected Mask	Resolution (A-1)	Correlation Coefficient	0.193537	0.193537	0.9686	0.9686
cryoSPARC GSFSC Corrected Mask	Resolution (A-1)	Correlation Coefficient	0.197088	0.197088	0.969203	0.969203
cryoSPARC GSFSC Corrected Mask	Resolution (A-1)	Correlation Coefficient	0.200639	0.200639	0.968927	0.968927
cryoSPARC GSFSC Corrected Mask	Resolution (A-1)	Correlation Coefficient	0.20419	0.20419	0.968004	0.968004
cryoSPARC GSFSC Corrected Mask	Resolution (A-1)	Correlation Coefficient	0.207741	0.207741	0.967508	0.967508
cryoSPARC GSFSC Corrected Mask	Resolution (A-1)	Correlation Coefficient	0.211293	0.211293	0.96794	0.96794
cryoSPARC GSFSC Corrected Mask	Resolution (A-1)	Correlation Coefficient	0.214844	0.214844	0.967402	0.967402
cryoSPARC GSFSC Corrected Mask	Resolution (A-1)	Correlation Coefficient	0.218395	0.218395	0.966664	0.966664
cryoSPARC GSFSC Corrected Mask	Resolution (A-1)	Correlation Coefficient	0.221946	0.221946	0.963715	0.963715
cryoSPARC GSFSC Corrected Mask	Resolution (A-1)	Correlation Coefficient	0.225497	0.225497	0.960152	0.960152
cryoSPARC GSFSC Corrected Mask	Resolution (A-1)	Correlation Coefficient	0.229048	0.229048	0.955921	0.955921
cryoSPARC GSFSC Corrected Mask	Resolution (A-1)	Correlation Coefficient	0.232599	0.232599	0.951211	0.951211
cryoSPARC GSFSC Corrected Mask	Resolution (A-1)	Correlation Coefficient	0.236151	0.236151	0.946171	0.946171
cryoSPARC GSFSC Corrected Mask	Resolution (A-1)	Correlation Coefficient	0.239702	0.239702	0.942795	0.942795
cryoSPARC GSFSC Corrected Mask	Resolution (A-1)	Correlation Coefficient	0.243253	0.243253	0.940908	0.940908
cryoSPARC GSFSC Corrected Mask	Resolution (A-1)	Correlation Coefficient	0.246804	0.246804	0.938486	0.938486
cryoSPARC GSFSC Corrected Mask	Resolution (A-1)	Correlation Coefficient	0.250355	0.250355	0.935861	0.935861
cryoSPARC GSFSC Corrected Mask	Resolution (A-1)	Correlation Coefficient	0.253906	0.253906	0.93349	0.93349
cryoSPARC GSFSC Corrected Mask	Resolution (A-1)	Correlation Coefficient	0.257457	0.257457	0.928912	0.928912
cryoSPARC GSFSC Corrected Mask	Resolution (A-1)	Correlation Coefficient	0.261009	0.261009	0.92456	0.92456
cryoSPARC GSFSC Corrected Mask	Resolution (A-1)	Correlation Coefficient	0.26456	0.26456	0.919534	0.919534
cryoSPARC GSFSC Corrected Mask	Resolution (A-1)	Correlation Coefficient	0.268111	0.268111	0.915305	0.915305
cryoSPARC GSFSC Corrected Mask	Resolution (A-1)	Correlation Coefficient	0.271662	0.271662	0.908716	0.908716
cryoSPARC GSFSC Corrected Mask	Resolution (A-1)	Correlation Coefficient	0.275213	0.275213	0.898134	0.898134
cryoSPARC GSFSC Corrected Mask	Resolution (A-1)	Correlation Coefficient	0.278764	0.278764	0.887337	0.887337
cryoSPARC GSFSC Corrected Mask	Resolution (A-1)	Correlation Coefficient	0.282315	0.282315	0.88034	0.88034
cryoSPARC GSFSC Corrected Mask	Resolution (A-1)	Correlation Coefficient	0.285866	0.285866	0.759057	0.759057
cryoSPARC GSFSC Corrected Mask	Resolution (A-1)	Correlation Coefficient	0.289418	0.289418	0.797414	0.797414
cryoSPARC GSFSC Corrected Mask	Resolution (A-1)	Correlation Coefficient	0.292969	0.292969	0.771969	0.771969
cryoSPARC GSFSC Corrected Mask	Resolution (A-1)	Correlation Coefficient	0.29652	0.29652	0.755097	0.755097
cryoSPARC GSFSC Corrected Mask	Resolution (A-1)	Correlation Coefficient	0.300071	0.300071	0.739293	0.739293
cryoSPARC GSFSC Corrected Mask	Resolution (A-1)	Correlation Coefficient	0.303622	0.303622	0.70396	0.70396
cryoSPARC GSFSC Corrected Mask	Resolution (A-1)	Correlation Coefficient	0.307173	0.307173	0.669597	0.669597
cryoSPARC GSFSC Corrected Mask	Resolution (A-1)	Correlation Coefficient	0.310724	0.310724	0.65054	0.65054
cryoSPARC GSFSC Corrected Mask	Resolution (A-1)	Correlation Coefficient	0.314276	0.314276	0.633205	0.633205
cryoSPARC GSFSC Corrected Mask	Resolution (A-1)	Correlation Coefficient	0.317827	0.317827	0.595299	0.595299
cryoSPARC GSFSC Corrected Mask	Resolution (A-1)	Correlation Coefficient	0.321378	0.321378	0.546754	0.546754
cryoSPARC GSFSC Corrected Mask	Resolution (A-1)	Correlation Coefficient	0.324929	0.324929	0.508325	0.508325
cryoSPARC GSFSC Corrected Mask	Resolution (A-1)	Correlation Coefficient	0.32848	0.32848	0.478556	0.478556
cryoSPARC GSFSC Corrected Mask	Resolution (A-1)	Correlation Coefficient	0.332031	0.332031	0.44594	0.44594
cryoSPARC GSFSC Corrected Mask	Resolution (A-1)	Correlation Coefficient	0.335582	0.335582	0.411352	0.411352
cryoSPARC GSFSC Corrected Mask	Resolution (A-1)	Correlation Coefficient	0.339134	0.339134	0.38125	0.38125
cryoSPARC GSFSC Corrected Mask	Resolution (A-1)	Correlation Coefficient	0.342685	0.342685	0.356735	0.356735
cryoSPARC GSFSC Corrected Mask	Resolution (A-1)	Correlation Coefficient	0.346236	0.346236	0.33362	0.33362
cryoSPARC GSFSC Corrected Mask	Resolution (A-1)	Correlation Coefficient	0.349787	0.349787	0.297312	0.297312
cryoSPARC GSFSC Corrected Mask	Resolution (A-1)	Correlation Coefficient	0.353338	0.353338	0.268934	0.268934
cryoSPARC GSFSC Corrected Mask	Resolution (A-1)	Correlation Coefficient	0.356889	0.356889	0.24071	0.24071
cryoSPARC GSFSC Corrected Mask	Resolution (A-1)	Correlation Coefficient	0.36044	0.36044	0.212278	0.212278
cryoSPARC GSFSC Corrected Mask	Resolution (A-1)	Correlation Coefficient	0.363991	0.363991	0.168704	0.168704
cryoSPARC GSFSC Corrected Mask	Resolution (A-1)	Correlation Coefficient	0.367543	0.367543	0.124422	0.124422
cryoSPARC GSFSC Corrected Mask	Resolution (A-1)	Correlation Coefficient	0.371094	0.371094	0.0832306	0.0832306
cryoSPARC GSFSC Corrected Mask	Resolution (A-1)	Correlation Coefficient	0.374645	0.374645	0.0528966	0.0528966
cryoSPARC GSFSC Corrected Mask	Resolution (A-1)	Correlation Coefficient	0.378196	0.378196	0.0222159	0.0222159
cryoSPARC GSFSC Corrected Mask	Resolution (A-1)	Correlation Coefficient	0.381747	0.381747	0.000200516	0.000200516
cryoSPARC GSFSC Corrected Mask	Resolution (A-1)	Correlation Coefficient	0.385298	0.385298	0.00743278	0.00743278
cryoSPARC GSFSC Corrected Mask	Resolution (A-1)	Correlation Coefficient	0.388849	0.388849	0.0231262	0.0231262
cryoSPARC GSFSC Corrected Mask	Resolution (A-1)	Correlation Coefficient	0.392401	0.392401	0.0258367	0.0258367
cryoSPARC GSFSC Corrected Mask	Resolution (A-1)	Correlation Coefficient	0.395952	0.395952	0.0255659	0.0255659
cryoSPARC GSFSC Corrected Mask	Resolution (A-1)	Correlation Coefficient	0.399503	0.399503	0.0150762	0.0150762
cryoSPARC GSFSC Corrected Mask	Resolution (A-1)	Correlation Coefficient	0.403054	0.403054	0.0196897	0.0196897
cryoSPARC GSFSC Corrected Mask	Resolution (A-1)	Correlation Coefficient	0.406605	0.406605	0.0273218	0.0273218
cryoSPARC GSFSC Corrected Mask	Resolution (A-1)	Correlation Coefficient	0.410156	0.410156	0.0237566	0.0237566
cryoSPARC GSFSC Corrected Mask	Resolution (A-1)	Correlation Coefficient	0.413707	0.413707	0.0148634	0.0148634
cryoSPARC GSFSC Corrected Mask	Resolution (A-1)	Correlation Coefficient	0.417259	0.417259	-0.00289767	-0.00289767
cryoSPARC GSFSC Corrected Mask	Resolution (A-1)	Correlation Coefficient	0.42081	0.42081	0.00681902	0.00681902
cryoSPARC GSFSC Corrected Mask	Resolution (A-1)	Correlation Coefficient	0.424361	0.424361	0.0125383	0.0125383
cryoSPARC GSFSC Corrected Mask	Resolution (A-1)	Correlation Coefficient	0.427912	0.427912	-0.00899893	-0.00899893
cryoSPARC GSFSC Corrected Mask	Resolution (A-1)	Correlation Coefficient	0.431463	0.431463	-0.0367453	-0.0367453
cryoSPARC GSFSC Corrected Mask	Resolution (A-1)	Correlation Coefficient	0.435014	0.435014	-0.0443715	-0.0443715
cryoSPARC GSFSC Corrected Mask	Resolution (A-1)	Correlation Coefficient	0.438565	0.438565	-0.0331285	-0.0331285
cryoSPARC GSFSC Corrected Mask	Resolution (A-1)	Correlation Coefficient	0.442116	0.442116	-0.00982834	-0.00982834
cryoSPARC GSFSC Corrected Mask	Resolution (A-1)	Correlation Coefficient	0.445668	0.445668	-0.00719115	-0.00719115

## Sheet: S4e
Supplementary Figure 4e
/fsc
/@title	/@xaxis	/@yaxis	/coordinate/x	/coordinate/x/#agg	/coordinate/y	/coordinate/y/#agg
cryoSPARC GSFSC Corrected Mask	Resolution (A-1)	Correlation Coefficient	0.00177557	0.00177557	1	1
cryoSPARC GSFSC Corrected Mask	Resolution (A-1)	Correlation Coefficient	0.0053267	0.0053267	1	1
cryoSPARC GSFSC Corrected Mask	Resolution (A-1)	Correlation Coefficient	0.00887784	0.00887784	1	1
cryoSPARC GSFSC Corrected Mask	Resolution (A-1)	Correlation Coefficient	0.012429	0.012429	0.999999	0.999999
cryoSPARC GSFSC Corrected Mask	Resolution (A-1)	Correlation Coefficient	0.0159801	0.0159801	0.999997	0.999997
cryoSPARC GSFSC Corrected Mask	Resolution (A-1)	Correlation Coefficient	0.0195312	0.0195312	0.999993	0.999993
cryoSPARC GSFSC Corrected Mask	Resolution (A-1)	Correlation Coefficient	0.0230824	0.0230824	0.999988	0.999988
cryoSPARC GSFSC Corrected Mask	Resolution (A-1)	Correlation Coefficient	0.0266335	0.0266335	0.999986	0.999986
cryoSPARC GSFSC Corrected Mask	Resolution (A-1)	Correlation Coefficient	0.0301847	0.0301847	0.999983	0.999983
cryoSPARC GSFSC Corrected Mask	Resolution (A-1)	Correlation Coefficient	0.0337358	0.0337358	0.999973	0.999973
cryoSPARC GSFSC Corrected Mask	Resolution (A-1)	Correlation Coefficient	0.0372869	0.0372869	0.999951	0.999951
cryoSPARC GSFSC Corrected Mask	Resolution (A-1)	Correlation Coefficient	0.0408381	0.0408381	0.999886	0.999886
cryoSPARC GSFSC Corrected Mask	Resolution (A-1)	Correlation Coefficient	0.0443892	0.0443892	0.999825	0.999825
cryoSPARC GSFSC Corrected Mask	Resolution (A-1)	Correlation Coefficient	0.0479403	0.0479403	0.999703	0.999703
cryoSPARC GSFSC Corrected Mask	Resolution (A-1)	Correlation Coefficient	0.0514915	0.0514915	0.999355	0.999355
cryoSPARC GSFSC Corrected Mask	Resolution (A-1)	Correlation Coefficient	0.0550426	0.0550426	0.998738	0.998738
cryoSPARC GSFSC Corrected Mask	Resolution (A-1)	Correlation Coefficient	0.0585937	0.0585937	0.997952	0.997952
cryoSPARC GSFSC Corrected Mask	Resolution (A-1)	Correlation Coefficient	0.0621449	0.0621449	0.996695	0.996695
cryoSPARC GSFSC Corrected Mask	Resolution (A-1)	Correlation Coefficient	0.065696	0.065696	0.996006	0.996006
cryoSPARC GSFSC Corrected Mask	Resolution (A-1)	Correlation Coefficient	0.0692472	0.0692472	0.994958	0.994958
cryoSPARC GSFSC Corrected Mask	Resolution (A-1)	Correlation Coefficient	0.0727983	0.0727983	0.994844	0.994844
cryoSPARC GSFSC Corrected Mask	Resolution (A-1)	Correlation Coefficient	0.0763494	0.0763494	0.994589	0.994589
cryoSPARC GSFSC Corrected Mask	Resolution (A-1)	Correlation Coefficient	0.0799006	0.0799006	0.9939	0.9939
cryoSPARC GSFSC Corrected Mask	Resolution (A-1)	Correlation Coefficient	0.0834517	0.0834517	0.992981	0.992981
cryoSPARC GSFSC Corrected Mask	Resolution (A-1)	Correlation Coefficient	0.0870028	0.0870028	0.992526	0.992526
cryoSPARC GSFSC Corrected Mask	Resolution (A-1)	Correlation Coefficient	0.090554	0.090554	0.991869	0.991869
cryoSPARC GSFSC Corrected Mask	Resolution (A-1)	Correlation Coefficient	0.0941051	0.0941051	0.991245	0.991245
cryoSPARC GSFSC Corrected Mask	Resolution (A-1)	Correlation Coefficient	0.0976562	0.0976562	0.98996	0.98996
cryoSPARC GSFSC Corrected Mask	Resolution (A-1)	Correlation Coefficient	0.101207	0.101207	0.989782	0.989782
cryoSPARC GSFSC Corrected Mask	Resolution (A-1)	Correlation Coefficient	0.104759	0.104759	0.987726	0.987726
cryoSPARC GSFSC Corrected Mask	Resolution (A-1)	Correlation Coefficient	0.10831	0.10831	0.986492	0.986492
cryoSPARC GSFSC Corrected Mask	Resolution (A-1)	Correlation Coefficient	0.111861	0.111861	0.98501	0.98501
cryoSPARC GSFSC Corrected Mask	Resolution (A-1)	Correlation Coefficient	0.115412	0.115412	0.983694	0.983694
cryoSPARC GSFSC Corrected Mask	Resolution (A-1)	Correlation Coefficient	0.118963	0.118963	0.979932	0.979932
cryoSPARC GSFSC Corrected Mask	Resolution (A-1)	Correlation Coefficient	0.122514	0.122514	0.977033	0.977033
cryoSPARC GSFSC Corrected Mask	Resolution (A-1)	Correlation Coefficient	0.126065	0.126065	0.973892	0.973892
cryoSPARC GSFSC Corrected Mask	Resolution (A-1)	Correlation Coefficient	0.129616	0.129616	0.968366	0.968366
cryoSPARC GSFSC Corrected Mask	Resolution (A-1)	Correlation Coefficient	0.133168	0.133168	0.962639	0.962639
cryoSPARC GSFSC Corrected Mask	Resolution (A-1)	Correlation Coefficient	0.136719	0.136719	0.954149	0.954149
cryoSPARC GSFSC Corrected Mask	Resolution (A-1)	Correlation Coefficient	0.14027	0.14027	0.950066	0.950066
cryoSPARC GSFSC Corrected Mask	Resolution (A-1)	Correlation Coefficient	0.143821	0.143821	0.944364	0.944364
cryoSPARC GSFSC Corrected Mask	Resolution (A-1)	Correlation Coefficient	0.147372	0.147372	0.942403	0.942403
cryoSPARC GSFSC Corrected Mask	Resolution (A-1)	Correlation Coefficient	0.150923	0.150923	0.941827	0.941827
cryoSPARC GSFSC Corrected Mask	Resolution (A-1)	Correlation Coefficient	0.154474	0.154474	0.939868	0.939868
cryoSPARC GSFSC Corrected Mask	Resolution (A-1)	Correlation Coefficient	0.158026	0.158026	0.934103	0.934103
cryoSPARC GSFSC Corrected Mask	Resolution (A-1)	Correlation Coefficient	0.161577	0.161577	0.931172	0.931172
cryoSPARC GSFSC Corrected Mask	Resolution (A-1)	Correlation Coefficient	0.165128	0.165128	0.929818	0.929818
cryoSPARC GSFSC Corrected Mask	Resolution (A-1)	Correlation Coefficient	0.168679	0.168679	0.934139	0.934139
cryoSPARC GSFSC Corrected Mask	Resolution (A-1)	Correlation Coefficient	0.17223	0.17223	0.936382	0.936382
cryoSPARC GSFSC Corrected Mask	Resolution (A-1)	Correlation Coefficient	0.175781	0.175781	0.938439	0.938439
cryoSPARC GSFSC Corrected Mask	Resolution (A-1)	Correlation Coefficient	0.179332	0.179332	0.94531	0.94531
cryoSPARC GSFSC Corrected Mask	Resolution (A-1)	Correlation Coefficient	0.182884	0.182884	0.949221	0.949221
cryoSPARC GSFSC Corrected Mask	Resolution (A-1)	Correlation Coefficient	0.186435	0.186435	0.951476	0.951476
cryoSPARC GSFSC Corrected Mask	Resolution (A-1)	Correlation Coefficient	0.189986	0.189986	0.954331	0.954331
cryoSPARC GSFSC Corrected Mask	Resolution (A-1)	Correlation Coefficient	0.193537	0.193537	0.956757	0.956757
cryoSPARC GSFSC Corrected Mask	Resolution (A-1)	Correlation Coefficient	0.197088	0.197088	0.958432	0.958432
cryoSPARC GSFSC Corrected Mask	Resolution (A-1)	Correlation Coefficient	0.200639	0.200639	0.95844	0.95844
cryoSPARC GSFSC Corrected Mask	Resolution (A-1)	Correlation Coefficient	0.20419	0.20419	0.958909	0.958909
cryoSPARC GSFSC Corrected Mask	Resolution (A-1)	Correlation Coefficient	0.207741	0.207741	0.958232	0.958232
cryoSPARC GSFSC Corrected Mask	Resolution (A-1)	Correlation Coefficient	0.211293	0.211293	0.959186	0.959186
cryoSPARC GSFSC Corrected Mask	Resolution (A-1)	Correlation Coefficient	0.214844	0.214844	0.95957	0.95957
cryoSPARC GSFSC Corrected Mask	Resolution (A-1)	Correlation Coefficient	0.218395	0.218395	0.958926	0.958926
cryoSPARC GSFSC Corrected Mask	Resolution (A-1)	Correlation Coefficient	0.221946	0.221946	0.95668	0.95668
cryoSPARC GSFSC Corrected Mask	Resolution (A-1)	Correlation Coefficient	0.225497	0.225497	0.953817	0.953817
cryoSPARC GSFSC Corrected Mask	Resolution (A-1)	Correlation Coefficient	0.229048	0.229048	0.949831	0.949831
cryoSPARC GSFSC Corrected Mask	Resolution (A-1)	Correlation Coefficient	0.232599	0.232599	0.944896	0.944896
cryoSPARC GSFSC Corrected Mask	Resolution (A-1)	Correlation Coefficient	0.236151	0.236151	0.937652	0.937652
cryoSPARC GSFSC Corrected Mask	Resolution (A-1)	Correlation Coefficient	0.239702	0.239702	0.931868	0.931868
cryoSPARC GSFSC Corrected Mask	Resolution (A-1)	Correlation Coefficient	0.243253	0.243253	0.924898	0.924898
cryoSPARC GSFSC Corrected Mask	Resolution (A-1)	Correlation Coefficient	0.246804	0.246804	0.920114	0.920114
cryoSPARC GSFSC Corrected Mask	Resolution (A-1)	Correlation Coefficient	0.250355	0.250355	0.91389	0.91389
cryoSPARC GSFSC Corrected Mask	Resolution (A-1)	Correlation Coefficient	0.253906	0.253906	0.905801	0.905801
cryoSPARC GSFSC Corrected Mask	Resolution (A-1)	Correlation Coefficient	0.257457	0.257457	0.898978	0.898978
cryoSPARC GSFSC Corrected Mask	Resolution (A-1)	Correlation Coefficient	0.261009	0.261009	0.889285	0.889285
cryoSPARC GSFSC Corrected Mask	Resolution (A-1)	Correlation Coefficient	0.26456	0.26456	0.883628	0.883628
cryoSPARC GSFSC Corrected Mask	Resolution (A-1)	Correlation Coefficient	0.268111	0.268111	0.877378	0.877378
cryoSPARC GSFSC Corrected Mask	Resolution (A-1)	Correlation Coefficient	0.271662	0.271662	0.753129	0.753129
cryoSPARC GSFSC Corrected Mask	Resolution (A-1)	Correlation Coefficient	0.275213	0.275213	0.769609	0.769609
cryoSPARC GSFSC Corrected Mask	Resolution (A-1)	Correlation Coefficient	0.278764	0.278764	0.734616	0.734616
cryoSPARC GSFSC Corrected Mask	Resolution (A-1)	Correlation Coefficient	0.282315	0.282315	0.725194	0.725194
cryoSPARC GSFSC Corrected Mask	Resolution (A-1)	Correlation Coefficient	0.285866	0.285866	0.718288	0.718288
cryoSPARC GSFSC Corrected Mask	Resolution (A-1)	Correlation Coefficient	0.289418	0.289418	0.704011	0.704011
cryoSPARC GSFSC Corrected Mask	Resolution (A-1)	Correlation Coefficient	0.292969	0.292969	0.680947	0.680947
cryoSPARC GSFSC Corrected Mask	Resolution (A-1)	Correlation Coefficient	0.29652	0.29652	0.654677	0.654677
cryoSPARC GSFSC Corrected Mask	Resolution (A-1)	Correlation Coefficient	0.300071	0.300071	0.611487	0.611487
cryoSPARC GSFSC Corrected Mask	Resolution (A-1)	Correlation Coefficient	0.303622	0.303622	0.559254	0.559254
cryoSPARC GSFSC Corrected Mask	Resolution (A-1)	Correlation Coefficient	0.307173	0.307173	0.514866	0.514866
cryoSPARC GSFSC Corrected Mask	Resolution (A-1)	Correlation Coefficient	0.310724	0.310724	0.474507	0.474507
cryoSPARC GSFSC Corrected Mask	Resolution (A-1)	Correlation Coefficient	0.314276	0.314276	0.432406	0.432406
cryoSPARC GSFSC Corrected Mask	Resolution (A-1)	Correlation Coefficient	0.317827	0.317827	0.395315	0.395315
cryoSPARC GSFSC Corrected Mask	Resolution (A-1)	Correlation Coefficient	0.321378	0.321378	0.36005	0.36005
cryoSPARC GSFSC Corrected Mask	Resolution (A-1)	Correlation Coefficient	0.324929	0.324929	0.323048	0.323048
cryoSPARC GSFSC Corrected Mask	Resolution (A-1)	Correlation Coefficient	0.32848	0.32848	0.288127	0.288127
cryoSPARC GSFSC Corrected Mask	Resolution (A-1)	Correlation Coefficient	0.332031	0.332031	0.244303	0.244303
cryoSPARC GSFSC Corrected Mask	Resolution (A-1)	Correlation Coefficient	0.335582	0.335582	0.194592	0.194592
cryoSPARC GSFSC Corrected Mask	Resolution (A-1)	Correlation Coefficient	0.339134	0.339134	0.159895	0.159895
cryoSPARC GSFSC Corrected Mask	Resolution (A-1)	Correlation Coefficient	0.342685	0.342685	0.148989	0.148989
cryoSPARC GSFSC Corrected Mask	Resolution (A-1)	Correlation Coefficient	0.346236	0.346236	0.145291	0.145291
cryoSPARC GSFSC Corrected Mask	Resolution (A-1)	Correlation Coefficient	0.349787	0.349787	0.117898	0.117898
cryoSPARC GSFSC Corrected Mask	Resolution (A-1)	Correlation Coefficient	0.353338	0.353338	0.0832282	0.0832282
cryoSPARC GSFSC Corrected Mask	Resolution (A-1)	Correlation Coefficient	0.356889	0.356889	0.0714977	0.0714977
cryoSPARC GSFSC Corrected Mask	Resolution (A-1)	Correlation Coefficient	0.36044	0.36044	0.0564707	0.0564707
cryoSPARC GSFSC Corrected Mask	Resolution (A-1)	Correlation Coefficient	0.363991	0.363991	0.0382003	0.0382003
cryoSPARC GSFSC Corrected Mask	Resolution (A-1)	Correlation Coefficient	0.367543	0.367543	0.0199367	0.0199367
cryoSPARC GSFSC Corrected Mask	Resolution (A-1)	Correlation Coefficient	0.371094	0.371094	0.0127262	0.0127262
cryoSPARC GSFSC Corrected Mask	Resolution (A-1)	Correlation Coefficient	0.374645	0.374645	0.0201339	0.0201339
cryoSPARC GSFSC Corrected Mask	Resolution (A-1)	Correlation Coefficient	0.378196	0.378196	0.017408	0.017408
cryoSPARC GSFSC Corrected Mask	Resolution (A-1)	Correlation Coefficient	0.381747	0.381747	-0.00370385	-0.00370385
cryoSPARC GSFSC Corrected Mask	Resolution (A-1)	Correlation Coefficient	0.385298	0.385298	-0.0159536	-0.0159536
cryoSPARC GSFSC Corrected Mask	Resolution (A-1)	Correlation Coefficient	0.388849	0.388849	-0.0170288	-0.0170288
cryoSPARC GSFSC Corrected Mask	Resolution (A-1)	Correlation Coefficient	0.392401	0.392401	-0.0325399	-0.0325399
cryoSPARC GSFSC Corrected Mask	Resolution (A-1)	Correlation Coefficient	0.395952	0.395952	-0.0316232	-0.0316232
cryoSPARC GSFSC Corrected Mask	Resolution (A-1)	Correlation Coefficient	0.399503	0.399503	-0.0174123	-0.0174123
cryoSPARC GSFSC Corrected Mask	Resolution (A-1)	Correlation Coefficient	0.403054	0.403054	-0.0123457	-0.0123457
cryoSPARC GSFSC Corrected Mask	Resolution (A-1)	Correlation Coefficient	0.406605	0.406605	-0.0162195	-0.0162195
cryoSPARC GSFSC Corrected Mask	Resolution (A-1)	Correlation Coefficient	0.410156	0.410156	-0.016456	-0.016456
cryoSPARC GSFSC Corrected Mask	Resolution (A-1)	Correlation Coefficient	0.413707	0.413707	-0.0200151	-0.0200151
cryoSPARC GSFSC Corrected Mask	Resolution (A-1)	Correlation Coefficient	0.417259	0.417259	-0.0291332	-0.0291332
cryoSPARC GSFSC Corrected Mask	Resolution (A-1)	Correlation Coefficient	0.42081	0.42081	-0.0243546	-0.0243546
cryoSPARC GSFSC Corrected Mask	Resolution (A-1)	Correlation Coefficient	0.424361	0.424361	-0.000997599	-0.000997599
cryoSPARC GSFSC Corrected Mask	Resolution (A-1)	Correlation Coefficient	0.427912	0.427912	0.00892806	0.00892806
cryoSPARC GSFSC Corrected Mask	Resolution (A-1)	Correlation Coefficient	0.431463	0.431463	-0.00908067	-0.00908067
cryoSPARC GSFSC Corrected Mask	Resolution (A-1)	Correlation Coefficient	0.435014	0.435014	-0.0344665	-0.0344665
cryoSPARC GSFSC Corrected Mask	Resolution (A-1)	Correlation Coefficient	0.438565	0.438565	-0.0544984	-0.0544984
cryoSPARC GSFSC Corrected Mask	Resolution (A-1)	Correlation Coefficient	0.442116	0.442116	-0.0404515	-0.0404515
cryoSPARC GSFSC Corrected Mask	Resolution (A-1)	Correlation Coefficient	0.445668	0.445668	-0.02114	-0.02114

[truncated: 2 more sheets: S7e, S9a]
